# Supplementary material for: TIGER: Toolbox for integrating genome-scale metabolic models, expression data, and transcriptional regulatory networks
Source: BMC Syst Biol. 2011 Sep 23;5:147. doi: 10.1186/1752-0509-5-147 (PMC3224351; doi:10.1186/1752-0509-5-147)
Supplement: Additional file 2 — TIGER source code. Source code, documentation, and tutorials are also available online at http://bme.virginia.edu/csbl/downloads/ or http://csbl.bitbucket.org/tiger. [file 1752-0509-5-147-S2.GZ]

Archive with 684 entries (642 files):
- tiger
- tiger/remove_column.m
- tiger/add_row.m~
- tiger/find_infeasible_rules.m
- tiger/minimal_genome.m
- tiger/util
- tiger/util/argmin.m
- tiger/util/printbuffer.m~
- tiger/util/statusbar.m~
- tiger/util/make_tiger_doc.m
- tiger/util/hash.m
- tiger/util/categories.txt
- tiger/util/map.m
- tiger/util/stack.m
- tiger/util/splitstr.m~
- tiger/util/expand_to.m
- tiger/util/max_abs.m
- tiger/util/argmax.m
- tiger/util/array2names.m
- tiger/util/maprows.m~
- tiger/util/fill_to.m
- tiger/util/int2bin.m
- tiger/util/showif.m
- tiger/util/scanfile.m
- tiger/util/celliter.m
- tiger/util/assert_cell.m~
- tiger/util/assert_cell.m
- tiger/util/struct2list.m
- tiger/util/strbuffer.m
- tiger/util/cellzipn.m
- tiger/util/splitstr.m
- tiger/util/show_padded.m
- tiger/util/count.m
- tiger/util/flatten.m
- tiger/util/maprows.m
- tiger/util/add_categories.pl
- tiger/util/cellfilter.m~
- tiger/util/find_like.m
- tiger/util/iif.m
- tiger/util/count.m~
- tiger/util/near.m
- tiger/util/argf.m
- tiger/util/cellfilter.m
- tiger/util/cellzip.m
- tiger/util/mapcols.m
- tiger/util/create_table.m
- tiger/util/statusbar.m
- tiger/util/ifop.m~
- tiger/util/textframe.m
- tiger/util/printbuffer.m
- tiger/show_sol.m
- tiger/convert_gpr.m
- tiger/scale_bounds.m
- tiger/fba.m~
- tiger/show_exchange_rxns.m~
- tiger/.hgignore
- tiger/add_diff.m
- tiger/update_rule.m~
- tiger/fba.m
- tiger/set_var.m
- tiger/check_tiger.m
- tiger/cobra
- tiger/cobra/make_c_matrix.m~
- tiger/cobra/decompose_gpr.m
- tiger/cobra/make_rxnGeneMat.m
- tiger/cobra/map_genes_to_rxns.m
- tiger/cobra/convert_grRules.m
- tiger/cobra/make_c_matrix.m
- tiger/cobra/average_by_subsystem.m
- tiger/add_diff.m~
- tiger/add_rule.m~
- tiger/open_bounds.m
- tiger/show_tiger.m
- tiger/make_milp.m
- tiger/convert_ids.m~
- tiger/single_gene_ko.m
- tiger/update_rule.m
- tiger/close_bounds.m
- tiger/about_tiger.m
- tiger/moma.m
- tiger/remove_rule.m
- tiger/cobra_to_tiger.m
- tiger/add_growth_constraint.m~
- tiger/convert_ids.m
- tiger/show_exchange_rxns.m
- tiger/create_empty_tiger.m
- tiger/.hg
- tiger/.hg/store
- tiger/.hg/store/00changelog.i
- tiger/.hg/store/data
- tiger/.hg/store/data/show__exchange__rxns.m.i
- tiger/.hg/store/data/minimal__genome.m.i
- tiger/.hg/store/data/solve__tiger.m.i
- tiger/.hg/store/data/find__exchange__rxns.m.i
- tiger/.hg/store/data/moma.m.i
- tiger/.hg/store/data/open__bounds.m.i
- tiger/.hg/store/data/about__tiger.m.i
- tiger/.hg/store/data/cobra__to__tiger.m.i
- tiger/.hg/store/data/bind__mets.m.i
- tiger/.hg/store/data/util
- tiger/.hg/store/data/util/cellfilter.m.i
- tiger/.hg/store/data/util/find__like.m.i
- tiger/.hg/store/data/util/argmin.m.i
- tiger/.hg/store/data/util/int2bin.m.i
- tiger/.hg/store/data/util/near.m.i
- tiger/.hg/store/data/util/textframe.m.i
- tiger/.hg/store/data/util/flatten.m.i
- tiger/.hg/store/data/util/create__table.m.i
- tiger/.hg/store/data/util/decompose__gpr.m.i
- tiger/.hg/store/data/util/max__abs.m.i
- tiger/.hg/store/data/util/scanfile.m.i
- tiger/.hg/store/data/util/map.m.i
- tiger/.hg/store/data/util/array2names.m.i
- tiger/.hg/store/data/util/add__categories.pl.i
- tiger/.hg/store/data/util/show__padded.m.i
- tiger/.hg/store/data/util/showif.m.i
- tiger/.hg/store/data/util/test__hash.m.i
- tiger/.hg/store/data/util/expand__to.m.i
- tiger/.hg/store/data/util/iif.m.i
- tiger/.hg/store/data/util/categories.txt.i
- tiger/.hg/store/data/util/statusbar.m.i
- tiger/.hg/store/data/util/celliter.m.i
- tiger/.hg/store/data/util/make__doc.m.i
- tiger/.hg/store/data/util/assert__cell.m.i
- tiger/.hg/store/data/util/printbuffer.m.i
- tiger/.hg/store/data/util/struct2list.m.i
- tiger/.hg/store/data/util/fill__to.m.i
- tiger/.hg/store/data/util/stack.m.i
- tiger/.hg/store/data/util/cellzip.m.i
- tiger/.hg/store/data/util/hash.m.i
- tiger/.hg/store/data/util/splitstr.m.i
- tiger/.hg/store/data/util/count.m.i
- tiger/.hg/store/data/util/mapcols.m.i
- tiger/.hg/store/data/util/argf.m.i
- tiger/.hg/store/data/util/maprows.m.i
- tiger/.hg/store/data/util/cellzipn.m.i
- tiger/.hg/store/data/util/strbuffer.m.i
- tiger/.hg/store/data/util/make__tiger__doc.m.i
- tiger/.hg/store/data/util/argmax.m.i
- tiger/.hg/store/data/show__tiger.m.i
- tiger/.hg/store/data/check__ineqs.m.i
- tiger/.hg/store/data/set__var.m.i
- tiger/.hg/store/data/bind__var.m.i
- tiger/.hg/store/data/is__valid__rule.m.i
- tiger/.hg/store/data/scale__bounds.m.i
- tiger/.hg/store/data/check__tiger.m.i
- tiger/.hg/store/data/cobra
- tiger/.hg/store/data/cobra/convert__gr_rules.m.i
- tiger/.hg/store/data/cobra/make__c__matrix.m.i
- tiger/.hg/store/data/cobra/decompose__gpr.m.i
- tiger/.hg/store/data/cobra/map__genes__to__rxns.m.i
- tiger/.hg/store/data/cobra/average__by__subsystem.m.i
- tiger/.hg/store/data/cobra/calculate__c__matrix.m.i
- tiger/.hg/store/data/cobra/old__average__by__subsystem.m.i
- tiger/.hg/store/data/cobra/make__rxn_gene_mat.m.i
- tiger/.hg/store/data/find__associated__rules.m.i
- tiger/.hg/store/data/extract__cobra.m.i
- tiger/.hg/store/data/fva.m.i
- tiger/.hg/store/data/convert__ids.m.i
- tiger/.hg/store/data/single__gene__ko.m.i
- tiger/.hg/store/data/add__rule.m.i
- tiger/.hg/store/data/remove__null__rules.m.i
- tiger/.hg/store/data/fba.m.i
- tiger/.hg/store/data/set__fieldval.m.i
- tiger/.hg/store/data/add__column.m.i
- tiger/.hg/store/data/.hgignore.i
- tiger/.hg/store/data/assert__tiger__model.m.i
- tiger/.hg/store/data/add__diff.m.i
- tiger/.hg/store/data/add__row.m.i
- tiger/.hg/store/data/.hgtags.i
- tiger/.hg/store/data/add__growth__constraint.m.i
- tiger/.hg/store/data/remove__row.m.i
- tiger/.hg/store/data/find__infeasible__rules.m.i
- tiger/.hg/store/data/show__sol.m.i
- tiger/.hg/store/data/close__bounds.m.i
- tiger/.hg/store/data/elf
- tiger/.hg/store/data/elf/enzyme__coupling.m.i
- tiger/.hg/store/data/elf/mea.m.i
- tiger/.hg/store/data/elf/cobra__to__elf.m.i
- tiger/.hg/store/data/elf/dare.m.i
- tiger/.hg/store/data/elf/eva.m.i
- tiger/.hg/store/data/elf/remove__rev__cons.m.i
- tiger/.hg/store/data/elf/restore__rev__cons.m.i
- tiger/.hg/store/data/create__empty__tiger.m.i
- tiger/.hg/store/data/make__milp.m.i
- tiger/.hg/store/data/remove__rule.m.i
- tiger/.hg/store/data/test
- tiger/.hg/store/data/test/test__cobra__model.m.i
- tiger/.hg/store/data/test/gimme__imat__made__examples.m.i
- tiger/.hg/store/data/test/tutorial__model.m.i
- tiger/.hg/store/data/test/unit
- tiger/.hg/store/data/test/unit/test__tiger.m.i
- tiger/.hg/store/data/test/unit/tests
- tiger/.hg/store/data/test/unit/tests/test____find__optimal__states.m.i
- tiger/.hg/store/data/test/unit/tests/test____imat.m.i
- tiger/.hg/store/data/test/unit/tests/test____remove__rule.m.i
- tiger/.hg/store/data/test/unit/tests/test____solve__multiple__mips.m.i
- tiger/.hg/store/data/test/unit/tests/test____diffadj.m.i
- tiger/.hg/store/data/test/unit/tests/cobra__model.m.i
- tiger/.hg/store/data/test/unit/tests/init__test.m.i
- tiger/.hg/store/data/test/unit/tests/test____miqp.m.i
- tiger/.hg/store/data/test/unit/tests/test____fba.m.i
- tiger/.hg/store/data/test/unit/tests/test____tile__milp.m.i
- tiger/.hg/store/data/test/unit/tests/test____find__infeasible__rules.m.i
- tiger/.hg/store/data/test/unit/tests/test____indicators.m.i
- tiger/.hg/store/data/test/unit/tests/test____gimme.m.i
- tiger/.hg/store/data/test/unit/tests/test____add__diff.m.i
- tiger/.hg/store/data/test/unit/tests/cobra__model__extended.m.i
- tiger/.hg/store/data/test/unit/tests/test____made.m.i
- tiger/.hg/store/data/test/unit/tests/test____tile__mip.m.i
- tiger/.hg/store/data/test/unit/tests/test____create__table.m.i
- tiger/.hg/store/data/test/unit/tests/test____multilevel.m.i
- tiger/.hg/store/data/test/unit/yeast__tiger.mat.d
- tiger/.hg/store/data/test/unit/yeast__tiger.mat.i
- tiger/.hg/store/data/test/yeast
- tiger/.hg/store/data/test/yeast/gal__test.m.i
- tiger/.hg/store/data/test/yeast/met__rules.csv.i
- tiger/.hg/store/data/test/yeast/convert__rules.m.i
- tiger/.hg/store/data/test/yeast/aliases.csv.i
- tiger/.hg/store/data/test/yeast/create__yeast__trn__model.m.i
- tiger/.hg/store/data/test/yeast/interactions.csv.i
- tiger/.hg/store/data/test/yeast/modified__imh805.xls.i
- tiger/.hg/store/data/test/yeast/infeas__study.m.i
- tiger/.hg/store/data/test/yeast/yeast__raw__rules.mat.i
- tiger/.hg/store/data/test/yeast/new__rules.xlsx.i
- tiger/.hg/store/data/test/yeast/met__rules.ods.i
- tiger/.hg/store/data/test/yeast/modified__interactions.csv.i
- tiger/.hg/store/data/test/yeast/load__rules.m.i
- tiger/.hg/store/data/test/yeast/ind750.mat.i
- tiger/.hg/store/data/test/yeast/yeast__aliases.mat.i
- tiger/.hg/store/data/test/yeast/old
- tiger/.hg/store/data/test/yeast/old/gal__test.m.i
- tiger/.hg/store/data/test/yeast/old/modified__imh805.xls.i
- tiger/.hg/store/data/test/yeast/old/new__rules.xlsx.i
- tiger/.hg/store/data/test/yeast/old/all__rules.xls.i
- tiger/.hg/store/data/test/yeast/old/rules.csv.i
- tiger/.hg/store/data/test/yeast/apply__aliases.m.i
- tiger/.hg/store/data/test/yeast/run__trn__comparison.m.i
- tiger/.hg/store/data/test/yeast/new__rules.xlsx.d
- tiger/.hg/store/data/test/yeast/minimal__genome__study.m.i
- tiger/.hg/store/data/test/yeast/run__new__rules.m.i
- tiger/.hg/store/data/test/solver
- tiger/.hg/store/data/test/solver/test__gurobi__mex.m.i
- tiger/.hg/store/data/@cmpi
- tiger/.hg/store/data/@cmpi/verify__sol.m.i
- tiger/.hg/store/data/@cmpi/add__obj__constraint.m.i
- tiger/.hg/store/data/@cmpi/convert__miqp.m.i
- tiger/.hg/store/data/@cmpi/tile__mip.m.i
- tiger/.hg/store/data/@cmpi/show__mip.m.i
- tiger/.hg/store/data/@cmpi/solve__multiple__mips.m.i
- tiger/.hg/store/data/@cmpi/tile__milp.m.i
- tiger/.hg/store/data/@cmpi/solve__mip.m.i
- tiger/.hg/store/data/@cmpi/check__field.m.i
- tiger/.hg/store/data/@cmpi/get__cplex__flag.m.i
- tiger/.hg/store/data/@cmpi/set__gurobi__opts.m.i
- tiger/.hg/store/data/@cmpi/set__cplex__opts.m.i
- tiger/.hg/store/data/@cmpi/miqp__type.m.i
- tiger/.hg/store/data/@cmpi/check__mip.m.i
- tiger/.hg/store/data/@cmpi/solve__milp.m.i
- tiger/.hg/store/data/@cmpi/convert__indicators.m.i
- tiger/.hg/store/data/@cmpi/cmpi.m.i
- tiger/.hg/store/data/@cmpi/check__bounded__rxns.m.i
- tiger/.hg/store/data/is__valid__expr.m.i
- tiger/.hg/store/data/tie
- tiger/.hg/store/data/tie/show__made__results.m.i
- tiger/.hg/store/data/tie/made.m.i
- tiger/.hg/store/data/tie/check__transition__matrix.m.i
- tiger/.hg/store/data/tie/find__optimal__states.m.i
- tiger/.hg/store/data/tie/find__conditions.m.i
- tiger/.hg/store/data/tie/gimme.m.i
- tiger/.hg/store/data/tie/imat.m.i
- tiger/.hg/store/data/tie/diffadj.m.i
- tiger/.hg/store/data/show__flux.m.i
- tiger/.hg/store/data/parsing
- tiger/.hg/store/data/parsing/token.m.i
- tiger/.hg/store/data/parsing/convert__gr_rules.m.i
- tiger/.hg/store/data/parsing/is__valid__rule.m.i
- tiger/.hg/store/data/parsing/make__expr.m.i
- tiger/.hg/store/data/parsing/old__parse.m.i
- tiger/.hg/store/data/parsing/textframe.m.i
- tiger/.hg/store/data/parsing/make__dnf.m.i
- tiger/.hg/store/data/parsing/converter.m.i
- tiger/.hg/store/data/parsing/expr.m.i
- tiger/.hg/store/data/parsing/old__tokenize.m.i
- tiger/.hg/store/data/parsing/tokenize.m.i
- tiger/.hg/store/data/parsing/stack.m.i
- tiger/.hg/store/data/parsing/pseudocode.txt.i
- tiger/.hg/store/data/parsing/matlab__workspace.mat.i
- tiger/.hg/store/data/parsing/parse.m.i
- tiger/.hg/store/data/parsing/is__valid__expr.m.i
- tiger/.hg/store/data/parsing/lex.m.i
- tiger/.hg/store/data/parsing/parse__string.m.i
- tiger/.hg/store/data/parsing/strbuffer.m.i
- tiger/.hg/store/data/parsing/make__rxn_gene_mat.m.i
- tiger/.hg/store/data/convert__gpr.m.i
- tiger/.hg/store/data/remove__column.m.i
- tiger/.hg/store/data/update__rule.m.i
- tiger/.hg/store/data/assert__tiger.m.i
- tiger/.hg/store/undo
- tiger/.hg/store/fncache
[truncated: 384 more entries]
