# Supplementary material for: TIGER: Toolbox for integrating genome-scale metabolic models, expression data, and transcriptional regulatory networks
Source: BMC Syst Biol. 2011 Sep 23;5:147. doi: 10.1186/1752-0509-5-147 (PMC3224351; doi:10.1186/1752-0509-5-147)
Supplement: Additional file 2 — TIGER source code. Source code, documentation, and tutorials are also available online at http://bme.virginia.edu/csbl/downloads/ or http://csbl.bitbucket.org/tiger. [file 1752-0509-5-147-S2.GZ › tiger/minimal_genome.m]

function [genes,sol] = minimal_genome(tiger,varargin)
% MINIMAL_GENOME  Calculate a minimal genome
%
%   [GENES,SOL] = MINIMAL_GENOME(TIGER,...params...)
%
%   Computes GENES, a list of the minimum number of genes (in TIGER.genes)
%   that are necessary for a functioning model.  The "params" are passed
%   to ADD_GROWTH_CONSTRAINT to define the conditions for functionality.
%
%   SOL is the solution structure from CMPI.

tiger = add_growth_constraint(tiger,varargin{:});

tiger.obj(:) = 0;
tiger = set_fieldval(tiger,'obj',tiger.genes,-1);
sol = fba(tiger);
idx = convert_ids(tiger.varnames,tiger.genes,'index');
if ~isempty(sol.x)
    genes = tiger.genes(logical(round(sol.x(idx))));
else
    genes = [];
end
