# Supplementary material for: TIGER: Toolbox for integrating genome-scale metabolic models, expression data, and transcriptional regulatory networks
Source: BMC Syst Biol. 2011 Sep 23;5:147. doi: 10.1186/1752-0509-5-147 (PMC3224351; doi:10.1186/1752-0509-5-147)
Supplement: Additional file 2 — TIGER source code. Source code, documentation, and tutorials are also available online at http://bme.virginia.edu/csbl/downloads/ or http://csbl.bitbucket.org/tiger. [file 1752-0509-5-147-S2.GZ › tiger/util/printbuffer.m~]

classdef printbuffer < handle
    
properties
    wrap = false;
    width = 80;
    curr = 0;
end

methods
    function printf(obj,fmt,varargin)
        str = sprintf(fmt,varargin{:});
        l = length(str);
        if obj.wrap && l + obj.curr > obj.width
            obj.newline;
            obj.curr = l;
        end
        obj.output(str);
    end
    
    function start_wrap(obj)
        obj.wrap = true;
        obj.curr = 0;
    end
    
    function stop_wrap(obj)
        obj.wrap = false;
    end
    
    function newline(obj,n)
        if nargin < 2
            n = 1;
        end
        obj.output(repmat('\n',1,n));
    
    function output(obj,str)
        fprintf(str);
    end
    
    function show(obj,str)
        
end

end
    
