# Supplementary material for: TIGER: Toolbox for integrating genome-scale metabolic models, expression data, and transcriptional regulatory networks
Source: BMC Syst Biol. 2011 Sep 23;5:147. doi: 10.1186/1752-0509-5-147 (PMC3224351; doi:10.1186/1752-0509-5-147)
Supplement: Additional file 2 — TIGER source code. Source code, documentation, and tutorials are also available online at http://bme.virginia.edu/csbl/downloads/ or http://csbl.bitbucket.org/tiger. [file 1752-0509-5-147-S2.GZ › tiger/util/make_tiger_doc.m]

prev = cd;
cd('~/work');

m2html('mfiles','tiger','htmldir','tiger/doc/m2html', ...
       'recursive','on','global','on')

cd('~/work/tiger/util');
system(['perl add_categories.pl ../doc/m2html/index.html ' ...
        'categories.txt > ../doc/m2html/index2.html'])
system('mv ../doc/m2html/index2.html ../doc/m2html/index.html')
   
cd(prev);
