# Supplementary material for: TIGER: Toolbox for integrating genome-scale metabolic models, expression data, and transcriptional regulatory networks
Source: BMC Syst Biol. 2011 Sep 23;5:147. doi: 10.1186/1752-0509-5-147 (PMC3224351; doi:10.1186/1752-0509-5-147)
Supplement: Additional file 2 — TIGER source code. Source code, documentation, and tutorials are also available online at http://bme.virginia.edu/csbl/downloads/ or http://csbl.bitbucket.org/tiger. [file 1752-0509-5-147-S2.GZ › tiger/util/categories.txt]

>Model Creation and Modification
create_empty_tiger
assert_tiger
parse_string
add_rule
set_var
set_fieldval
add_row
add_column
add_diff
bind_var
convert_ids

>COBRA Model Conversion
cobra_to_tiger
convert_gpr
bind_mets

>Flux Balance Analysis
fba
single_gene_ko
add_growth_constraint

>Model Solution
solve_tiger
find_infeasible_rules

>Model Verification
show_tiger
show_sol
check_tiger
is_valid_rule

>Data Integration
made
