# Supplementary material for: TIGER: Toolbox for integrating genome-scale metabolic models, expression data, and transcriptional regulatory networks
Source: BMC Syst Biol. 2011 Sep 23;5:147. doi: 10.1186/1752-0509-5-147 (PMC3224351; doi:10.1186/1752-0509-5-147)
Supplement: Additional file 2 — TIGER source code. Source code, documentation, and tutorials are also available online at http://bme.virginia.edu/csbl/downloads/ or http://csbl.bitbucket.org/tiger. [file 1752-0509-5-147-S2.GZ › tiger/util/map.m]

function [mapped] = map(f,C)
% MAP  Generate a new list by applying a function
%
%   [MAPPED] = MAP(F,C) applies function handle F to each element in cell
%   C to create a new list MAPPED from the return values, i.e., 
%   MAPPED{i} = F(C{i})
%
%   MAP also works on arrays using ARRAYFUN.  For cells and arrays with
%   uniform return values, ARRAYFUN and CELLFUN are faster.

if isa(C,'cell')
    mapped = cellfun(f,C,'Uniform',false);
elseif isa(C,'double') || length(C) > 1
    mapped = arrayfun(f,C,'Uniform',false);
else
    mapped = cellfun(f,{C},'Uniform',false);
end
