# Supplementary material for: TIGER: Toolbox for integrating genome-scale metabolic models, expression data, and transcriptional regulatory networks
Source: BMC Syst Biol. 2011 Sep 23;5:147. doi: 10.1186/1752-0509-5-147 (PMC3224351; doi:10.1186/1752-0509-5-147)
Supplement: Additional file 2 — TIGER source code. Source code, documentation, and tutorials are also available online at http://bme.virginia.edu/csbl/downloads/ or http://csbl.bitbucket.org/tiger. [file 1752-0509-5-147-S2.GZ › tiger/util/max_abs.m]

function [maxabs] = max_abs(varargin)
% MAX_ABS  Maximum absolute value in a set of vectors
%
%   [MAXABS] = MAX_ABS(...)
%
%   MAX_ABS(A,B,C,...) finds MAX(|A|,|B|,|C|,...), the single largest
%   absolute value in any of the given vectors.
%
%   Examples:
%   >> max_abs([1 2 11],[-12 5 3])
%   ans = 
%       12

cands = cellfun(@(x) max(abs(x)),varargin);
maxabs = max(cands);
