# Supplementary material for: TIGER: Toolbox for integrating genome-scale metabolic models, expression data, and transcriptional regulatory networks
Source: BMC Syst Biol. 2011 Sep 23;5:147. doi: 10.1186/1752-0509-5-147 (PMC3224351; doi:10.1186/1752-0509-5-147)
Supplement: Additional file 2 — TIGER source code. Source code, documentation, and tutorials are also available online at http://bme.virginia.edu/csbl/downloads/ or http://csbl.bitbucket.org/tiger. [file 1752-0509-5-147-S2.GZ › tiger/util/argmax.m]

function [locs] = argmax(x,N)
% ARGMAX Return the arg-maximum of a function
%
%   [LOCS] = ARGMAX(X) returns the indices of the maximum values in X.
%   If called as ARGMAX(X,N), a maximum of N indices are returned.

if nargin < 2
    N = 1;
end

locs = argf(@max,x,N);
