# Supplementary material for: TIGER: Toolbox for integrating genome-scale metabolic models, expression data, and transcriptional regulatory networks
Source: BMC Syst Biol. 2011 Sep 23;5:147. doi: 10.1186/1752-0509-5-147 (PMC3224351; doi:10.1186/1752-0509-5-147)
Supplement: Additional file 2 — TIGER source code. Source code, documentation, and tutorials are also available online at http://bme.virginia.edu/csbl/downloads/ or http://csbl.bitbucket.org/tiger. [file 1752-0509-5-147-S2.GZ › tiger/util/array2names.m]

function [names] = array2names(fmt,array,dim)
% ARRAY2NAMES  Create a cell of names from an array of numbers
%
%   [NAMES] = ARRAY2NAMES(FMT,ARRAY,DIM)
%
%   Using a printf format string FMT that accepts a single integer, 
%   create a cell of names that are sequentially numbered by the values
%   in array.  If DIM = 1, the result is a column cell.  Otherwise, the
%   result is a row cell.
%
%   Example:
%       array2names('var%i',1:3)
%       ans = 
%           'var1'
%           'var2'
%           'var3'

if nargin < 3 || isempty(dim)
    dim = 1;
end

names = arrayfun(@(x) sprintf(fmt,x),array,'Uniform',false);
if dim == 1
    names = names(:);
end
