# Supplementary material for: TIGER: Toolbox for integrating genome-scale metabolic models, expression data, and transcriptional regulatory networks
Source: BMC Syst Biol. 2011 Sep 23;5:147. doi: 10.1186/1752-0509-5-147 (PMC3224351; doi:10.1186/1752-0509-5-147)
Supplement: Additional file 2 — TIGER source code. Source code, documentation, and tutorials are also available online at http://bme.virginia.edu/csbl/downloads/ or http://csbl.bitbucket.org/tiger. [file 1752-0509-5-147-S2.GZ › tiger/util/maprows.m~]

function [mapped] = maprows(f,M,ncols)
% MAPROWS  Apply a function to rows in a matrix
%
%   [MAPPED] = MAPROWS(F,M) applies the function F to each row in M:
%       MAPPED(i,:) = F(M(i,:)) for each i
%
%   MAPROWS(F,M,NCOLS) specifies the number of columns returned by F.

if nargin < 3 || isempty(ncols)
    ncols = size(M,2);
end

nrows = size(M,1);
mapped = zeros(nrows,ncols);
for i = 1 : nrows
    mapped(i,:) = f(M(i,:));
end
