# Supplementary material for: TIGER: Toolbox for integrating genome-scale metabolic models, expression data, and transcriptional regulatory networks
Source: BMC Syst Biol. 2011 Sep 23;5:147. doi: 10.1186/1752-0509-5-147 (PMC3224351; doi:10.1186/1752-0509-5-147)
Supplement: Additional file 2 — TIGER source code. Source code, documentation, and tutorials are also available online at http://bme.virginia.edu/csbl/downloads/ or http://csbl.bitbucket.org/tiger. [file 1752-0509-5-147-S2.GZ › tiger/util/showif.m]

function showif(tf,fmt,varargin)
% SHOWIF  Conditionally display to the command window
%
%   SHOWIF(TF,FMT,...) prints the PRINTF format string FMT if TF is true.
%   It is silent otherwise.  Additional arguments are passed to FPRITNF.

if tf
    fprintf(fmt,varargin{:});
end
