# Supplementary material for: TIGER: Toolbox for integrating genome-scale metabolic models, expression data, and transcriptional regulatory networks
Source: BMC Syst Biol. 2011 Sep 23;5:147. doi: 10.1186/1752-0509-5-147 (PMC3224351; doi:10.1186/1752-0509-5-147)
Supplement: Additional file 2 — TIGER source code. Source code, documentation, and tutorials are also available online at http://bme.virginia.edu/csbl/downloads/ or http://csbl.bitbucket.org/tiger. [file 1752-0509-5-147-S2.GZ › tiger/util/scanfile.m]

function [data] = scanfile(filename,format,varargin)
% SCANFILE  Apply TEXTSCAN to a filename
%
%   [DATA] = SCANFILE(FILENAME,FORMAT,...params...)
%
%   Uses TEXTSCAN to parse a file named FILENAME using the format string
%   FORMAT.  Additional parameters are passed to TEXTSCAN.  Returns the
%   TEXTSCAN structure.

fid = fopen(filename);
data = textscan(fid,format,varargin{:});
fclose(fid);
