# Supplementary material for: TIGER: Toolbox for integrating genome-scale metabolic models, expression data, and transcriptional regulatory networks
Source: BMC Syst Biol. 2011 Sep 23;5:147. doi: 10.1186/1752-0509-5-147 (PMC3224351; doi:10.1186/1752-0509-5-147)
Supplement: Additional file 2 — TIGER source code. Source code, documentation, and tutorials are also available online at http://bme.virginia.edu/csbl/downloads/ or http://csbl.bitbucket.org/tiger. [file 1752-0509-5-147-S2.GZ › tiger/util/assert_cell.m~]

function [c,was_cell] = assert_cell(str)
% ASSERT_CELL  Assert that variable is a cell array.
%
%   [C,WAS_CELL] = ASSERT_CELL(STR)
%   
%   Checks that STR is a cell array.  If it is not (i.e., if it is a
%   single string), then converts it to a cell array of length one.
%
%   WAS_CELL is t

was_cell = isa(str,'cell');

if isempty(str) && ~isa(str,'char')
    c = {};
elseif ~isa(str,'cell')
    c = {str};
else
    c = str;
end
