# Supplementary material for: TIGER: Toolbox for integrating genome-scale metabolic models, expression data, and transcriptional regulatory networks
Source: BMC Syst Biol. 2011 Sep 23;5:147. doi: 10.1186/1752-0509-5-147 (PMC3224351; doi:10.1186/1752-0509-5-147)
Supplement: Additional file 2 — TIGER source code. Source code, documentation, and tutorials are also available online at http://bme.virginia.edu/csbl/downloads/ or http://csbl.bitbucket.org/tiger. [file 1752-0509-5-147-S2.GZ › tiger/util/struct2list.m]

function [list] = struct2list(s)
% STRUCT2LIST  Convert a structure to a parameter list
%
%   [LIST] = STRUCT2LIST(S)
%
%   Example:
%   >> S.A = 1;
%   >> S.B = 'test';
%   >> struct2list(S)
%   ans = 
%       'A'   [1]   'B'   'test'

names = fieldnames(s);
Nnames = length(names);

list = cell(1,2*Nnames);
for i = 1 : Nnames
    list{2*(i-1)+1} = names{i};
    list{2*i} = s.(names{i});
end
