# Supplementary material for: TIGER: Toolbox for integrating genome-scale metabolic models, expression data, and transcriptional regulatory networks
Source: BMC Syst Biol. 2011 Sep 23;5:147. doi: 10.1186/1752-0509-5-147 (PMC3224351; doi:10.1186/1752-0509-5-147)
Supplement: Additional file 2 — TIGER source code. Source code, documentation, and tutorials are also available online at http://bme.virginia.edu/csbl/downloads/ or http://csbl.bitbucket.org/tiger. [file 1752-0509-5-147-S2.GZ › tiger/util/splitstr.m]

function [parts] = splitstr(str,regex)
% SPLITSTR  Perl-style string splitting
%
%   [PARTS] = SPLITSTR(STR,REGEX) splits STR by the regular expression
%   REGEX, returning the remaining sections as PARTS.

parts = regexp(str,regex,'split');
