# Supplementary material for: TIGER: Toolbox for integrating genome-scale metabolic models, expression data, and transcriptional regulatory networks
Source: BMC Syst Biol. 2011 Sep 23;5:147. doi: 10.1186/1752-0509-5-147 (PMC3224351; doi:10.1186/1752-0509-5-147)
Supplement: Additional file 2 — TIGER source code. Source code, documentation, and tutorials are also available online at http://bme.virginia.edu/csbl/downloads/ or http://csbl.bitbucket.org/tiger. [file 1752-0509-5-147-S2.GZ › tiger/util/show_padded.m]

function [str] = show_padded(str1,str2,width,pad)
% SHOW_PADDED  Show padded strings
%
%   SHOW_PADDED(STR1,STR2,WIDTH,PAD)
%   [STR] = SHOW_PADDED(...)
%
%   Prints STR1 and STR2, separated by PAD, repeated enough times to give
%   an overall length of WIDTH.
%
%   If called with a return argument, the padded string is returned, not
%   printed.

if nargin < 4 || isempty(pad)
    pad = '.';
end
if nargin < 3 || isempty(width)
    width = 70;
end

assert(nargin >= 2, 'SHOW_PADDED requires two arguments');

pad_width = width - length(str1) - length(str2);
padding = repmat(pad,1,pad_width);

str = sprintf('%s%s%s',str1,padding,str2);
if nargout == 0
    fprintf('%s\n',str);
end
