# Supplementary material for: TIGER: Toolbox for integrating genome-scale metabolic models, expression data, and transcriptional regulatory networks
Source: BMC Syst Biol. 2011 Sep 23;5:147. doi: 10.1186/1752-0509-5-147 (PMC3224351; doi:10.1186/1752-0509-5-147)
Supplement: Additional file 2 — TIGER source code. Source code, documentation, and tutorials are also available online at http://bme.virginia.edu/csbl/downloads/ or http://csbl.bitbucket.org/tiger. [file 1752-0509-5-147-S2.GZ › tiger/util/flatten.m]

function [list] = flatten(lists)
% FLATTEN  Flatten a cell of cells into a single cell.
%
%   >> A = FLATTEN({{1,2},3,{4}})
%   A = 
%       [1]  [2]  [3]  [4]

list = [lists{:}];
