# Supplementary material for: TIGER: Toolbox for integrating genome-scale metabolic models, expression data, and transcriptional regulatory networks
Source: BMC Syst Biol. 2011 Sep 23;5:147. doi: 10.1186/1752-0509-5-147 (PMC3224351; doi:10.1186/1752-0509-5-147)
Supplement: Additional file 2 — TIGER source code. Source code, documentation, and tutorials are also available online at http://bme.virginia.edu/csbl/downloads/ or http://csbl.bitbucket.org/tiger. [file 1752-0509-5-147-S2.GZ › tiger/util/find_like.m]

function [matches,locs,tf] = find_like(regex,C)
% FIND_LIKE  Find matches in a cell of strings
%
%   [MATCHES,LOCS,TF] = FIND_LIKE(REGEX,C)
%
%   Returns the elements of C that match the regular expression REGEX.
%   The locations of the elements are LOCS.  TF is a logical indexing 
%   array such that MATCHES = C(TF) = C(LOCS).

f = @(x) ~isempty(regexp(x,regex,'once'));
[matches,locs,tf] = cellfilter(f,C);
