# Supplementary material for: TIGER: Toolbox for integrating genome-scale metabolic models, expression data, and transcriptional regulatory networks
Source: BMC Syst Biol. 2011 Sep 23;5:147. doi: 10.1186/1752-0509-5-147 (PMC3224351; doi:10.1186/1752-0509-5-147)
Supplement: Additional file 2 — TIGER source code. Source code, documentation, and tutorials are also available online at http://bme.virginia.edu/csbl/downloads/ or http://csbl.bitbucket.org/tiger. [file 1752-0509-5-147-S2.GZ › tiger/util/near.m]

function [tf] = near(x,y,tol)
% NEAR  Test if two values are close to each other
%
%   [TF] = NEAR(X,Y,TOL)
%
%   Tests if |X - Y| <= TOL.  If TOL is not given, the default is 1e-5.
%   If Y is not given, the default is 0.  X and Y can be single numbers,
%   vectors, or matrices.

if nargin < 3
    tol = 1e-5;
end

if nargin < 2
    y = 0;
end

tf = all(abs(x(:) - y(:)) <= tol);
