# Supplementary material for: TIGER: Toolbox for integrating genome-scale metabolic models, expression data, and transcriptional regulatory networks
Source: BMC Syst Biol. 2011 Sep 23;5:147. doi: 10.1186/1752-0509-5-147 (PMC3224351; doi:10.1186/1752-0509-5-147)
Supplement: Additional file 2 — TIGER source code. Source code, documentation, and tutorials are also available online at http://bme.virginia.edu/csbl/downloads/ or http://csbl.bitbucket.org/tiger. [file 1752-0509-5-147-S2.GZ › tiger/util/argf.m]

function [locs] = argf(f,x,N)
% ARGF Return the index vector for a function
%
%   [LOCS] = ARGF(F,X) returns [~,LOCS] = F(X).  If called as ARGF(F,X,N),
%   a maximum of N arguments are returned.

if nargin < 3 || isempty(N)
    N = 1;
end

if isempty(x)
    locs = [];
else
    [~,locs] = f(x);
    locs = locs(1:min([N length(locs)]));
end
