# Supplementary material for: TIGER: Toolbox for integrating genome-scale metabolic models, expression data, and transcriptional regulatory networks
Source: BMC Syst Biol. 2011 Sep 23;5:147. doi: 10.1186/1752-0509-5-147 (PMC3224351; doi:10.1186/1752-0509-5-147)
Supplement: Additional file 2 — TIGER source code. Source code, documentation, and tutorials are also available online at http://bme.virginia.edu/csbl/downloads/ or http://csbl.bitbucket.org/tiger. [file 1752-0509-5-147-S2.GZ › tiger/util/cellfilter.m]

function [filtered,locs,tf] = cellfilter(f,C)
% CELLFILTER  Return a subset of a cell array
%
%   [FILTERED,LOCS,TF] = CELLFILTER(F,C)
%
%   Returns the elements of C for which F(C{i}) is true.  The locations of
%   the elements are LOCS.  TF is a logical indexing array such that 
%   FILTERED = C(TF) = C(LOCS).

tf = cellfun(f,C);
filtered = C(tf);

if nargout >= 2
    locs = find(tf);
end
