# Supplementary material for: TIGER: Toolbox for integrating genome-scale metabolic models, expression data, and transcriptional regulatory networks
Source: BMC Syst Biol. 2011 Sep 23;5:147. doi: 10.1186/1752-0509-5-147 (PMC3224351; doi:10.1186/1752-0509-5-147)
Supplement: Additional file 2 — TIGER source code. Source code, documentation, and tutorials are also available online at http://bme.virginia.edu/csbl/downloads/ or http://csbl.bitbucket.org/tiger. [file 1752-0509-5-147-S2.GZ › tiger/util/cellzip.m]

function [ziped] = cellzip(f,a,b)
% CELLZIP  Zip two cell arrays by a function
%
%   [ZIPED] = CELLZIP(F,A,B)
%
%   Computes ZIPED{i} = F(A{i},B{i}) foreach i in A,B.

ziped = arrayfun(@(i) f(a{i},b{i}),1:length(a),'Uniform',false);
