# Supplementary material for: TIGER: Toolbox for integrating genome-scale metabolic models, expression data, and transcriptional regulatory networks
Source: BMC Syst Biol. 2011 Sep 23;5:147. doi: 10.1186/1752-0509-5-147 (PMC3224351; doi:10.1186/1752-0509-5-147)
Supplement: Additional file 2 — TIGER source code. Source code, documentation, and tutorials are also available online at http://bme.virginia.edu/csbl/downloads/ or http://csbl.bitbucket.org/tiger. [file 1752-0509-5-147-S2.GZ › tiger/util/ifop.m~]

function [val] = iif(test,val1,val2)
% IIF  Inline operator form of the IF structure
%
%   [VAL] = IFOP(TEST,VAL1,VAL2)
%
%   If TEST is true, VAL = VAL1.  Otherwise, VAL = VAL2.  If no value is
%   given for VAL2, the default is [].

if nargin == 2
    val2 = [];
end

if nargin < 2
    error('at least two inputs required');
end

if test
    val = val1;
else
    val = val2;
end
