# Supplementary material for: TIGER: Toolbox for integrating genome-scale metabolic models, expression data, and transcriptional regulatory networks
Source: BMC Syst Biol. 2011 Sep 23;5:147. doi: 10.1186/1752-0509-5-147 (PMC3224351; doi:10.1186/1752-0509-5-147)
Supplement: Additional file 2 — TIGER source code. Source code, documentation, and tutorials are also available online at http://bme.virginia.edu/csbl/downloads/ or http://csbl.bitbucket.org/tiger. [file 1752-0509-5-147-S2.GZ › tiger/show_sol.m]

function show_sol(tiger,sol,show_cond)
% SHOW_SOL  Show a solution vector
%
%   SHOW_SOL(TIGER,SOL,SHOW_COND)
%   SHOW_SOL(TIGER,X,SHOW_COND)
%
%   Shows the values for each nonzero variable in the solution structure
%   SOL.  The optional string SHOW_COND contains a test on the variable
%   'x' to identify which fluxes should be shown.  The default is
%   'x ~= 0'.  If SHOW_COND = 'all', all variables are shown.
%
%   A vector of variable values X may be provided instead of the solution
%   structure SOL.

if nargin < 3
    show_cond = 'x ~= 0';
end

if isa(sol,'struct')
    x = sol.x;
else
    x = sol;
end

if isempty(x)
    fprintf('No solution -- sol.x is empty.\n');
    return;
end

if strcmpi(show_cond,'all')
    to_show = 1:length(x);
else
    to_show = find(eval(show_cond));
end
    
x(tiger.vartypes ~= 'c') = round(x(tiger.vartypes ~= 'c'));

fprintf('\n');

if isa(sol,'struct')
    fprintf(' Objective value:  %08f\n',sol.val);
    fprintf('   Solution flag:  %i\n',sol.flag);
end

fprintf('Optimal solution:\n');
for i = 1 : length(to_show)
    if tiger.vartypes(to_show(i)) == 'c'
        fmt = '%10s:  %+08f\n';
    else
        fmt = '%10s:  %i\n';
    end
    fprintf(fmt,tiger.varnames{to_show(i)},x(to_show(i)));    
end
fprintf('\n');
