# Supplementary material for: TIGER: Toolbox for integrating genome-scale metabolic models, expression data, and transcriptional regulatory networks
Source: BMC Syst Biol. 2011 Sep 23;5:147. doi: 10.1186/1752-0509-5-147 (PMC3224351; doi:10.1186/1752-0509-5-147)
Supplement: Additional file 2 — TIGER source code. Source code, documentation, and tutorials are also available online at http://bme.virginia.edu/csbl/downloads/ or http://csbl.bitbucket.org/tiger. [file 1752-0509-5-147-S2.GZ › tiger/scale_bounds.m]

function [tiger] = scale_bounds(tiger,scaling)
% SCALE_BOUNDS  Apply a scaling factor to upper and lower bounds
%
%   [TIGER] = SCALE_BOUNDS(TIGER,SCALING)
%
%   Scales TIGER.lb and TIGER.ub by SCALING and returns the modified
%   model.  The scaling can be useful for avoiding numerical stabilities
%   from Big-M constraints.

tiger.lb = scaling * tiger.lb;
tiger.ub = scaling * tiger.ub;
