# Supplementary material for: TIGER: Toolbox for integrating genome-scale metabolic models, expression data, and transcriptional regulatory networks
Source: BMC Syst Biol. 2011 Sep 23;5:147. doi: 10.1186/1752-0509-5-147 (PMC3224351; doi:10.1186/1752-0509-5-147)
Supplement: Additional file 2 — TIGER source code. Source code, documentation, and tutorials are also available online at http://bme.virginia.edu/csbl/downloads/ or http://csbl.bitbucket.org/tiger. [file 1752-0509-5-147-S2.GZ › tiger/show_exchange_rxns.m~]

function show_exchange_rxns(model,sol)

show_flux = nargin >= 2;

ex_rxns = find_exchange_rxns(model);

% find corresponding metabolite
if isfield(model,'metNames')
    mets = model.metNames;
elseif isfield(model,'mets')
    mets = model.mets;
else
    mets = model.varnames;
end
    
metnamef = @(x) mets{model.S(:,x) ~= 0};
metnames = map(metnamef,ex_rxns);

if show_flux
    fmt = '%10s:  %+08f\n';
else
    fmt = '%10s\n';
end

fprintf('\n\n');
for i = 1 : length(ex_rxns)
    if show_flux && sol(ex_rxns(i)) ~= 0
        fprintf(fmt,metnames{i},sol(ex_rxns(i)));
    else
        fprintf(fmt,metnames{i});
    end
end
