# Supplementary material for: TIGER: Toolbox for integrating genome-scale metabolic models, expression data, and transcriptional regulatory networks
Source: BMC Syst Biol. 2011 Sep 23;5:147. doi: 10.1186/1752-0509-5-147 (PMC3224351; doi:10.1186/1752-0509-5-147)
Supplement: Additional file 2 — TIGER source code. Source code, documentation, and tutorials are also available online at http://bme.virginia.edu/csbl/downloads/ or http://csbl.bitbucket.org/tiger. [file 1752-0509-5-147-S2.GZ › tiger/set_var.m]

function [tiger] = set_var(tiger,id,lb,ub)
% SET_VAR  Set bounds on a variable
%
%   [TIGER] = SET_VAR(TIGER,ID,VAL)
%   [TIGER] = SET_VAR(TIGER,ID,LB,UB)
%
%   Sets the bounds on variables in a TIGER model, returning the modified
%   model structure.  ID can be any ids accepted by CONVERT_IDS.  The
%   following calling formats are allowed:
%
%       SET_VAR(TIGER,ID,VAL)
%           Sets upper and lower bounds to VAL.
%       SET_VAR(TIGER,ID,LB,UB)
%           Sets lower bound to LB, upper bound to UB.
%       SET_VAR(TIGER,ID,[],UB)
%           Sets upper bound to UB; lower bound is unchanged.
%       SET_VAR(TIGER,ID,LB,[])
%           Sets lower bound to LB; upper bound is unchanged.
%
%   If multiple IDS are given but only a single value is specified for LB
%   or UB, this value is repeated.

assert(nargin > 2, 'At least three arguments required.');

if nargin == 3
    ub = lb;
end

if ~isempty(lb)
    tiger = set_fieldval(tiger,'lb',id,lb);
end
if ~isempty(ub)
    tiger = set_fieldval(tiger,'ub',id,ub);
end
