# Supplementary material for: TIGER: Toolbox for integrating genome-scale metabolic models, expression data, and transcriptional regulatory networks
Source: BMC Syst Biol. 2011 Sep 23;5:147. doi: 10.1186/1752-0509-5-147 (PMC3224351; doi:10.1186/1752-0509-5-147)
Supplement: Additional file 2 — TIGER source code. Source code, documentation, and tutorials are also available online at http://bme.virginia.edu/csbl/downloads/ or http://csbl.bitbucket.org/tiger. [file 1752-0509-5-147-S2.GZ › tiger/cobra/decompose_gpr.m]

function decompose_gpr(cobra)
% DECOMPOSE_GPR  Show summary statistics on the GPR of a COBRA model

byg = sum(cobra.rxnGeneMat,1);
byr = sum(cobra.rxnGeneMat,2);

[nr,ng] = size(cobra.rxnGeneMat);

none = count(byr == 0);
fprintf('No GPR:   %i / %i (%.1f%%)\n',none,nr,none/nr*100);

one = count(byr == 1);
fprintf('One ORF:  %i / %i (%.1f%%)\n',one,nr,one/nr*100);

promis = count(byg > 1);
fprintf('2+ rxns:  %i / %i (%.1f%%)\n',promis,ng,promis/ng*100);

and_cnt = cellfun(@(x) length(regexp(x,'&')),cobra.rules);
 or_cnt = cellfun(@(x) length(regexp(x,'\|')),cobra.rules);

fprintf('Isozymes:  %i\n',sum(or_cnt));
fprintf('Subunits:  %i\n',sum(and_cnt));
