# Supplementary material for: TIGER: Toolbox for integrating genome-scale metabolic models, expression data, and transcriptional regulatory networks
Source: BMC Syst Biol. 2011 Sep 23;5:147. doi: 10.1186/1752-0509-5-147 (PMC3224351; doi:10.1186/1752-0509-5-147)
Supplement: Additional file 2 — TIGER source code. Source code, documentation, and tutorials are also available online at http://bme.virginia.edu/csbl/downloads/ or http://csbl.bitbucket.org/tiger. [file 1752-0509-5-147-S2.GZ › tiger/cobra/map_genes_to_rxns.m]

function [rxn_vals,model] = map_genes_to_rxns(model,gene_vals)
% MAP_GENES_TO_RXNS  Map measurements from gene to reactions
%
%   [RXN_VALS,MODEL] = MAP_GENES_TO_RXNS(MODEL,GENE_VALS)
%
%   Maps GENE_VALS to RXN_VALS (genes to reactions) using weighting from
%   the GPR in MODEL.  The weighting is calculated using the C matrix,
%   which is added to the MODEL if it does not already exist.

if ~isfield(model,'C')
    model.C = make_c_matrix(model);
end

rxn_vals = model.C * gene_vals;
