# Supplementary material for: TIGER: Toolbox for integrating genome-scale metabolic models, expression data, and transcriptional regulatory networks
Source: BMC Syst Biol. 2011 Sep 23;5:147. doi: 10.1186/1752-0509-5-147 (PMC3224351; doi:10.1186/1752-0509-5-147)
Supplement: Additional file 2 — TIGER source code. Source code, documentation, and tutorials are also available online at http://bme.virginia.edu/csbl/downloads/ or http://csbl.bitbucket.org/tiger. [file 1752-0509-5-147-S2.GZ › tiger/cobra/convert_grRules.m]

function [rules] = convert_grRules(cobra)
% CONVERT_GRRULES  Parse grRules into rules for the COBRA toolbox
%
%   [RULES] = CONVERT_GRRULES(COBRA)
%
%   Parses grRules (human-readable) into the COBRA rules format
%   (i.e., x(1) | x(4)).  Returns a cell array of the rule strings.

rules = map(@convert_aux,cobra.grRules);

function [rule] = convert_aux(str)
    e = parse_string(str);
    e.iterif(@(x) x.is_atom,@(x) switch_atom(x));
    rule = e.to_string();
end

function switch_atom(e)
    [~,loc] = ismember(e.id,cobra.genes);
    e.id = sprintf('x(%i)',loc);
end

end
