# Supplementary material for: TIGER: Toolbox for integrating genome-scale metabolic models, expression data, and transcriptional regulatory networks
Source: BMC Syst Biol. 2011 Sep 23;5:147. doi: 10.1186/1752-0509-5-147 (PMC3224351; doi:10.1186/1752-0509-5-147)
Supplement: Additional file 2 — TIGER source code. Source code, documentation, and tutorials are also available online at http://bme.virginia.edu/csbl/downloads/ or http://csbl.bitbucket.org/tiger. [file 1752-0509-5-147-S2.GZ › tiger/add_rule.m~]

function [tiger] = add_rule(tiger,rule,varargin)
% ADD_RULE  Add rules to a TIGER model
%
%   [TIGER] = ADD_RULE(TIGER,RULE,...params...)
%
%   Convert rules to a MILP format and add them to a TIGER model.
%
%   Inputs
%   TIGER   TIGER model structure.  If empty, a new TIGER structure will
%           be created.
%   RULE    Rule or cell array of rules to be added.  Rules can be either
%           a text string or an EXPR object (text strings will be parsed
%           into EXPR objects).  If multiple rules are to be added to a 
%           model, it is more efficient to call ADD_RULE once with a cell
%           array of rules, rather than makeing repeated calls to ADD_RULE
%           with single rules.
%
%   Outputs
%   TIGER   TIGER model structure with rules added.
%
%   Parameters
%   'default_lb'   Default lower bound for new variables found in the 
%                  rules.  Default is 0.
%   'default_ub'   Default upper bound for new variables found in the 
%                  rules.  Default is 1.
%   'bounds'       Cell specifing upper and lower bounds for new variables.
%                  The first entry is a cell of variable names.  The second
%                  and third entries are vectors containing the lower and
%                  upper bounds for each variable name.  If a atom name is
%                  found in the rules that is not listed, the default 
%                  bounds are used.
%   'not_type'     Type of NOT indicator to use for multilevel variables.
%                  Options are
%                      'inverted'  NOT x =  x_max - x  (default)
%                      'binary'    NOT x =  1  if x > 0
%                                           0  otherwise
%   'ind_prefix'   String denoting the prefix used when creating indicator
%                  variable names.  Default is 'I'.
%   'ind_width'    Integer denoting the number of digits used to create
%                  indicator variable names.  Extra places will be zero-
%                  padded.  Default is 4.
%   'not_prefix'   String denoting the prefix used when creating negated
%                  variable names.  Default is 'NOT__'.
%   'numeric'      If true, atoms resembling numeric constants are parsed
%                  as such.  (default = true)
%   'keep_rules'   If true (default), ADD_RULE remembers which rows were
%                  created to compile each rule.  These associations are
%                  stored in TIGER.param.rule_id, which if
%                  TIGER.param.rule_id(i) = j, then row i was created to
%                  parse the rule TIGER.param.rules{j}.
%   'status'       If true, display a status bar as rules are added.
%                  (default = false)
%   'parse_string' Cell of parameters to pass to PARSE_STRING.

assert(nargin >= 2, 'ADD_RULE requires at least two inputs.');

% if there is no starting model, start with a blank model
if isempty(tiger)
    tiger = create_empty_tiger();
end

% check that a TIGER model was given (and convert if COBRA)
tiger = assert_tiger(tiger);

% begin parameter checking
p = inputParser;

p.addParamValue('ind_prefix','I',@ischar);
ind_width_val = @(x) validateattributes(x,{'numeric'}, ...
                                        {'scalar','integer','<=',1});
p.addParamValue('ind_width',4,ind_width_val);
p.addParamValue('not_prefix','NOT__',@ischar);

bound_val = @(x) validateattributes(x,{'numeric'},{'scalar','real'});
p.addParamValue('default_lb',0,bound_val);
p.addParamValue('default_ub',1,bound_val);

p.addParamValue('bounds',[]);

valid_not_type = @(x) ismember(x,{'pseudo-binary','inverted'});
p.addParamValue('not_type','inverted',valid_not_type);

p.addParamValue('numeric',true);
p.addParamValue('keep_rules',true);
p.addParamValue('status',false);

p.parse(varargin{:});

IND_PRE = p.Results.ind_prefix;
IND_WIDTH = p.Results.ind_width;  % number of digits for indicator names
ind_counter = tiger.param.ind;

NOT_PRE = p.Results.not_prefix;
not_type = p.Results.not_type;

default_lb = p.Results.default_lb;
default_ub = p.Results.default_ub;

user_bounds = p.Results.bounds;  % TODO: add support for user bounds

parse_numeric = p.Results.numeric;

parse_string_params = p.Results.parse_string;

keep_rules = p.Results.keep_rules;

% rule parsing
rules = assert_cell(parse_string(rule,parse_numeric));
N = length(rules);

% Get all atoms in the expression list.  This is repeated in
% simplify_rule, but do it on all atoms here for efficiency.
atoms = cellfun(@(x) x.atoms,rules,'Uniform',false);
atoms = setdiff(unique([atoms{:}]),tiger.varnames);
add_var(atoms);

% measure the size of the original model
[orig_m,orig_n] = size(tiger.A);

% TODO: pre-allocate A better
A = tiger.A;
b = tiger.b;
ctypes = tiger.ctypes;
ind = tiger.ind;
indtypes = tiger.indtypes;
roff = size(A,1);  % row offset for adding constraints

if keep_rules
    tiger.param.rules(end+(1:N)) = map(@(x) x.copy,rules);
end

% simplify the rules and convert to inequalities
statbar = statusbar(N,p.Results.status);
statbar.start('Converting rules to inequalities');
for i = 1 : N
    if keep_rules
        current_rule_id = i;
    else
        current_rule_id = 0;
    end
    
    simplify_rule(rules{i});
    statbar.update(i);
end

% add new entries to the TIGER model
Nvars_added = size(A,2) - orig_n;
tiger.A = A;
tiger.b = b;
tiger.ctypes = ctypes;
rownames = array2names('ROW%i',orig_m+1:size(A,1));
tiger.rownames = [tiger.rownames; rownames];
tiger.obj = [tiger.obj; zeros(Nvars_added,1)];
tiger.ind = ind;
tiger.indtypes = indtypes;

tiger.param.ind = ind_counter;

tiger = check_tiger(tiger);

function prepare_conditional(cond)
    % Remove '>', '<', and '~=' operators
    switch cond.cond_op
        case '>'
            cond.cond_op = '<=';
            cond.negated = ~cond.negated;
        case '<'
            cond.cond_op = '>=';
            cond.negated = ~cond.negated;
        case '~='
            cond.cond_op = '=';
            cond.negated = ~cond.negated;
    end
    
    if strcmp(cond.cond_op,'=')
        % switch (a = b) to (a >= b) AND (a <= b) to avoid indicators
        % on equality constraints
        lexpr = cond.copy;
        lexpr.cond_op = '>=';
        rexpr = cond.copy;
        rexpr.cond_op = '<=';
        
        cond.cond_op = '';
        cond.AND = true;
        cond.lexpr = lexpr;
        cond.rexpr = rexpr;
        
        cond.demorgan();
    end
end
            
function switch_nots(e)
    % Create negated variables to remove negated atoms. 
    e.iterif(@(x) x.is_atom && x.negated,@switch_aux);
    
    function switch_aux(e)
        not_name = [NOT_PRE e.id];
        add_not_con(e.id,not_name);
        e.id = not_name;
        e.negated = false;
    end
end

function add_not_con(not_var,not_ind)
    if strcmpi(not_type,'binary')
        pseudo_rule = sprintf('%s > 0 <=> %s',not_var,not_ind);
        simplify_rule(parse_string(pseudo_rule));
    else
        [~,var_idx] = ismember(not_var,tiger.varnames);
        tf = ismember(not_ind,tiger.varnames);
        if ~tf
            add_var(not_ind,tiger.lb(var_idx),tiger.ub(var_idx));
            ind_idx = length(tiger.varnames);
            roff = roff + 1;
            A(roff,[var_idx,ind_idx]) = [1 1];
            b(roff) = tiger.ub(var_idx);
            ctypes(roff) = '=';
        end
    end
end

function simplify_rule(r)
    % Simplify a rule.  The resulting
    % rules are of the form:
    %                atom -> atom
    %                cond -> atom
    %       atom AND atom -> atom
    %       atom OR  atom -> atom
    % The simple rules are converted to inequalities.
    
    atoms = r.atoms;
    tf = ismember(atoms,tiger.varnames);
    add_var(atoms(~tf));
    
    % move nots down to the atoms
    r.demorgan();
    
    % prepare conditionals
    r.iterif(@(e) e.is_cond,@prepare_conditional);

    if ~r.rexpr.is_atom
        r.rexpr = make_substitution(r.rexpr);
    end
    if ~r.lexpr.is_simple
        simplify_expr(r.lexpr);
    end
    
    switch_nots(r);
        
    % convert to ineqs
    simple_rule_to_ineqs(r);
end

function simplify_expr(e)
    % Simplifies an expression.  If the left or right subexpressions
    % are not atoms, they are replaced with an indicator variable.
    % This function modifies the expression in place.
    if e.is_cond
        % cannot replace entire expression directly; must copy manually
        new_ind = make_substitution(e);
        e.cond_op = '';
        e.id = new_ind.id;
        e.negated = new_ind.negated;
        e.lexpr = [];
        e.rexpr = [];
        return;
    end
    if ~e.lexpr.is_atom
        e.lexpr = make_substitution(e.lexpr);
    end
    if ~e.rexpr.is_atom
        e.rexpr = make_substitution(e.rexpr);
    end
end

function [ind_expr] = make_substitution(e)
    % Returns an indicator to replace the expression 'e'.
    % 'e' is formed into a rule with the indicator.  This rule
    % is passed to 'simplify_rule' to be added to the list of
    % simple rules.  The indicator is added to the list of
    % variable names in the TIGER structure.
    %
    % The indicator expression returned is not linked to the
    % new rule (a copy is made in this function).  The expression
    % passed in is copied as well, so the expression in the parent
    % rule can be modified in place.
    ind_name = get_next_ind_name();
    ind_expr = expr();
    ind_expr.id = ind_name;

    ind_rule = expr();
    ind_rule.IFF = true;
    ind_rule.lexpr = e.copy;
    ind_rule.rexpr = ind_expr.copy;
    
    % leave the negation on the indicator
    if e.negated
        ind_expr.negated = true;
        ind_rule.lexpr.negated = false;
    end
    
    [ind_lb,ind_ub] = get_expr_bounds(e);
    add_var(ind_name,ind_lb,ind_ub);
    
    simplify_rule(ind_rule);
end

function [lb,ub] = get_expr_bounds(e)
    % Get upper and lower bounds on an expression
    % TODO  tighten bounds on AND and OR
    if e.is_numeric
        lb = 0;
        ub = 0;
    elseif e.is_atom
        [~,loc] = ismember(e.id,tiger.varnames);
        lb = tiger.lb(loc);
        ub = tiger.ub(loc);
    elseif e.is_cond
        % conditionals use binary indicators
        lb = 0;
        ub = 1;
    else
        [llb,lub] = get_expr_bounds(e.lexpr);
        [rlb,rub] = get_expr_bounds(e.rexpr);
        lb = min([llb rlb]);
        ub = max([lub rub]);
    end
end

function [ind_name] = get_next_ind_name()
    % Get the next indicator name
    ind_counter = ind_counter + 1;
    ind_name = sprintf([IND_PRE '%0*i'], IND_WIDTH, ind_counter);
end

function add_var(name,lb,ub)
    % Add a variable to VARNAMES and place correct bounds and vartype.
    % If LB and UB are not given, default bounds or user-specified bounds
    % are used.
    names = assert_cell(name);
    Nnames = length(names);
    if nargin < 2 || isempty(lb)
        lbs = repmat(default_lb,1,Nnames);
    else
        if length(lb) == 1
            lbs = repmat(lb,1,Nnames);
        else
            lbs = lb;
        end
    end
    if nargin < 3 || isempty(ub)
        ubs = repmat(default_ub,1,Nnames);
    else
        if length(ub) == 1
            ubs = repmat(ub,1,Nnames);
        else
            ubs = ub;
        end
    end
        
    % if user specified bounds, change from default
    if ~isempty(user_bounds)
        [tf,loc] = ismember(user_bounds{1},names);
        if any(tf)
            lbs(loc(tf)) = user_bounds{2}(tf);
            ubs(loc(tf)) = user_bounds{3}(tf);
        end
    end
    
    tiger.varnames(end+1:end+Nnames) = names;
    tiger.lb(end+1:end+Nnames) = lbs;
    tiger.ub(end+1:end+Nnames) = ubs;
    
    vartypes = repmat('b',Nnames,1);
    vartypes(ubs > 1) = 'i';
    tiger.vartypes(end+1:end+Nnames) = vartypes;
end

function simple_rule_to_ineqs(r)
    e = r.lexpr;
    I = r.rexpr.id;
    [~,Iloc] = ismember(I,tiger.varnames);
    
    if e.is_atom
        [~,loc] = ismember(e.id,tiger.varnames);
        if r.IFF
            % x <=> I ~> x = I
            addrow([1 -1],'=',0,[loc Iloc]);
        else
            % x => I ~> I >= x
            addrow([1 -1],'<',0,[loc Iloc]);
        end
        return;
    end
    
    if e.is_cond
        assert(ismember(e.cond_op,{'<=','=','>='}), ...
               'Operator %s should have been removed.',e.cond_op);
        lname = e.lexpr.id;
        [~,lloc] = ismember(lname,tiger.varnames);
        rname = e.rexpr.id;
        [~,rloc] = ismember(rname,tiger.varnames);
        op = e.cond_op;
        if e.rexpr.is_numeric
            addrow(1,op(1),str2double(rname),lloc);
        else
            addrow([1 -1],op(1),0,[lloc rloc]);
        end
        ind(roff) = Iloc;
        if r.IFF
            indtypes(roff) = 'b';
        else
            indtypes(roff) = 'p';
        end
        
        return;
    end
    
    x = r.lexpr.lexpr.id;
    y = r.lexpr.rexpr.id;
    [~,xloc] = ismember(x,tiger.varnames);
    [~,yloc] = ismember(y,tiger.varnames);
    locs = [xloc yloc Iloc];
    
    multilevel = is_multilevel(r.lexpr);
    
    xmax = tiger.ub(xloc);
    xmin = tiger.lb(xloc);
    ymax = tiger.ub(yloc);
    ymin = tiger.lb(yloc);
    
    xrange = xmax - xmin;
    yrange = ymax - ymin;
    
    if ~multilevel && e.AND
        addrow([2 2 -4],'<',3);
        if r.IFF
            addrow([2 2 -4],'>',-1);
        end
    elseif ~multilevel && e.OR
        addrow([-1 -1 3],'>',0);
        if r.IFF
            addrow([-1 -1 3],'<',2);
        end
    elseif e.is_junc
        % multilevel expressions
        if e.AND
            Iaux = get_next_ind_name();
            I_exp = parse_string(sprintf('%s > %s <=> %s',x,y,Iaux));
            simplify_rule(I_exp);
            [~,Iaux_loc] = ismember(Iaux,tiger.varnames);
            addrow([1  xrange -1],'<',     0,[xloc Iaux_loc Iloc]);
            addrow([1 -yrange -1],'<',yrange,[yloc Iaux_loc Iloc]);
            if r.IFF
                addrow([1 -1],'<',0,[Iloc xloc]);
                addrow([1 -1],'<',0,[Iloc yloc]);
            end
        elseif e.OR
            addrow([1 -1],'>',0,[Iloc xloc]);
            addrow([1 -1],'>',0,[Iloc yloc]);
            if r.IFF
                Iaux = get_next_ind_name();
                I_exp = parse_string(sprintf('%s > %s <=> %s',x,y,Iaux));
                simplify_rule(I_exp);
                [~,Iaux_loc] = ismember(Iaux,tiger.varnames);
                addrow([1 -xrange -1],'>',-xrange,[xloc Iaux_loc Iloc]);
                addrow([1  yrange -1],'>',      0,[yloc Iaux_loc Iloc]);
            end
        end
    end
    
    function addrow(coefs,ctype,rhs,loc)
        if nargin < 4
            loc = locs;
        end
        roff = roff + 1;
        A(roff,loc) = coefs;
        b(roff) = rhs;
        ctypes(roff) = ctype;
        ind(roff) = 0;
        indtypes(roff) = ' ';
        
        % assign the row to a rule
        tiger.param.rule_id(roff) = current_rule_id;
    end   
end

function [tf] = is_binary(e)
    if e.is_atom
        [~,loc] = ismember(e.id,tiger.varnames);
        tf = tiger.vartypes(loc) == 'b';
    elseif e.is_cond
        tf = true;
    elseif e.is_junc
        tf = is_binary(e.lexpr) && is_binary(e.rexpr);
    end
end

function [tf] = is_multilevel(e)
    tf = ~is_binary(e);
end

end % add_rule
