# Supplementary material for: TIGER: Toolbox for integrating genome-scale metabolic models, expression data, and transcriptional regulatory networks
Source: BMC Syst Biol. 2011 Sep 23;5:147. doi: 10.1186/1752-0509-5-147 (PMC3224351; doi:10.1186/1752-0509-5-147)
Supplement: Additional file 2 — TIGER source code. Source code, documentation, and tutorials are also available online at http://bme.virginia.edu/csbl/downloads/ or http://csbl.bitbucket.org/tiger. [file 1752-0509-5-147-S2.GZ › tiger/single_gene_ko.m]

function [grRatio,grRateKO,grRateWT] = single_gene_ko(tiger,genes)
% SINGLE_GENE_KO  Perform single gene knockout simulations
%
%   [grRatio,grRateKO,grRateWT] = SINGLE_GENE_KO(TIGER,GENES)
%
%   Performs knockouts of each gene in the cell GENES.  If a GENES is not
%   given, uses all genes in the cell TIGER.genes.
%
%   Outputs
%   grRatio   Ratio of knockout and wild-type growth rates.
%   grRateKO  Growth rate for each knockout.
%   grRateWT  Wild-type growth rate.

if nargin < 2
    genes = tiger.genes;
end

idxs = convert_ids(tiger.varnames,genes,'index');

N = length(genes);
statbar = statusbar(N);

grRateKO = zeros(N,1);

sol = fba(tiger);
grRateWT = sol.val;

statbar.start('Single Gene Deletion status');
for i = 1 : N
    m = tiger;
    m.ub(idxs(i)) = 0;
    sol = fba(m);
    if isempty(sol.val)
        % infeasible; assume lethal
        sol.val = 0;
    end
    grRateKO(i) = sol.val;
    statbar.update(i);
end

grRatio = grRateKO / grRateWT;
