# Supplementary material for: TIGER: Toolbox for integrating genome-scale metabolic models, expression data, and transcriptional regulatory networks
Source: BMC Syst Biol. 2011 Sep 23;5:147. doi: 10.1186/1752-0509-5-147 (PMC3224351; doi:10.1186/1752-0509-5-147)
Supplement: Additional file 2 — TIGER source code. Source code, documentation, and tutorials are also available online at http://bme.virginia.edu/csbl/downloads/ or http://csbl.bitbucket.org/tiger. [file 1752-0509-5-147-S2.GZ › tiger/close_bounds.m]

function [tiger] = close_bounds(tiger,bounds)
% CLOSE_BOUNDS  Return bounds that have been opened by OPEN_BOUNDS
%
%   [TIGER] = CLOSE_BOUNDS(TIGER,BOUNDS)
%
%   Resets a model that has been opened by OPEN_BOUNDS to the original
%   bounds.  BOUNDS is the bounds structure returned by OPEN_BOUNDS.
%   Returns the modified model.

tiger.lb(1:bounds.N) = bounds.lb;
tiger.ub(1:bounds.N) = bounds.ub;
