# Supplementary material for: TIGER: Toolbox for integrating genome-scale metabolic models, expression data, and transcriptional regulatory networks
Source: BMC Syst Biol. 2011 Sep 23;5:147. doi: 10.1186/1752-0509-5-147 (PMC3224351; doi:10.1186/1752-0509-5-147)
Supplement: Additional file 2 — TIGER source code. Source code, documentation, and tutorials are also available online at http://bme.virginia.edu/csbl/downloads/ or http://csbl.bitbucket.org/tiger. [file 1752-0509-5-147-S2.GZ › tiger/about_tiger.m]

function about_tiger()

VERSION = '0.9.1 (08/05/2011)';

fprintf('\n\n');
fprintf('TIGER:  Toolbox for Integrating Genome-scale metabolism,\n');
fprintf('        Expression, and Regulation\n\n');
fprintf('Version:  %s\n\n',VERSION);
fprintf('TIGER is maintained by the \n');
fprintf('        Computational Systems Biology Laboratory\n');
fprintf('          Department of Biomedical Engineering\n');
fprintf('                 University of Virginia\n\n');
fprintf('Questions, comments, and suggestions can be sent to \n');
fprintf('tigerproject@email.virginia.edu\n\n');
fprintf('Source code and documentation are available online at\n');
fprintf('http://csbl.bitbucket.org/tiger\n\n');
