# Supplementary material for: TIGER: Toolbox for integrating genome-scale metabolic models, expression data, and transcriptional regulatory networks
Source: BMC Syst Biol. 2011 Sep 23;5:147. doi: 10.1186/1752-0509-5-147 (PMC3224351; doi:10.1186/1752-0509-5-147)
Supplement: Additional file 2 — TIGER source code. Source code, documentation, and tutorials are also available online at http://bme.virginia.edu/csbl/downloads/ or http://csbl.bitbucket.org/tiger. [file 1752-0509-5-147-S2.GZ › tiger/cobra_to_tiger.m]

function [tiger] = cobra_to_tiger(cobra,varargin)
% COBRA_TO_TIGER  Convert a COBRA model to a TIGER model
%
%   [TIGER] = COBRA_TO_TIGER(COBRA,CONVERT_GPR,...ADD_RULE params...)
%
%   Convert a COBRA model structure to a TIGER model structure.
%
%   Parameters
%   'add_gpr'       If true (default), the GPR is converted into a set of
%                   inequalities and added as constraints.
%
%   Parameters (passed to CONVERT_GPR)
%   'status'        If true (default = false), display progress indicators
%                   for the conversion.
%   'parse_string'  Cell of parameters to pass to PARSE_STRING.
%   'add_rule'      Cell of parameters to pass to ADD_RULE.

p = inputParser;
p.addParamValue('add_gpr',true);
p.KeepUnmatched = true;
p.parse(varargin{:});
convert_gpr_params = struct2list(p.Unmatched);

add_gpr = p.Results.add_gpr;

tiger = rmfield(cobra,'c');

% get default params
empty_tiger = create_empty_tiger();
tiger.param = empty_tiger.param;

[m,n] = size(tiger.S);

if isfield(cobra,'rxns')
    tiger.varnames = cobra.rxns(:);
else
    tiger.varnames = array2names('rxn',1:n)';
end

if isfield(cobra,'mets')
    tiger.rownames = cobra.mets(:);
else
    tiger.rownames = array2names('row',1:m)';
end

tiger.A = tiger.S;

tiger.obj = cobra.c(:);
tiger.ctypes = repmat('=',m,1);
tiger.vartypes = repmat('c',n,1);

tiger.gpr = cobra.grRules(:);
tiger.genes = cobra.genes(:);

tiger.ind = zeros(m,1);
tiger.indtypes = repmat(' ',m,1);

if add_gpr
    % reset bounds
    orig_N = size(cobra.S,2);
    orig_lb = tiger.lb;
    orig_ub = tiger.ub;

    tiger.lb(:) = min(tiger.lb);
    tiger.ub(:) = max(tiger.ub);

    tiger = convert_gpr(tiger,convert_gpr_params{:});

    tiger.lb(1:orig_N) = orig_lb;
    tiger.ub(1:orig_N) = orig_ub;
end


    
