# Supplementary material for: TIGER: Toolbox for integrating genome-scale metabolic models, expression data, and transcriptional regulatory networks
Source: BMC Syst Biol. 2011 Sep 23;5:147. doi: 10.1186/1752-0509-5-147 (PMC3224351; doi:10.1186/1752-0509-5-147)
Supplement: Additional file 2 — TIGER source code. Source code, documentation, and tutorials are also available online at http://bme.virginia.edu/csbl/downloads/ or http://csbl.bitbucket.org/tiger. [file 1752-0509-5-147-S2.GZ › tiger/add_growth_constraint.m~]

function [tiger,sol] = add_growth_constraint(tiger,val,varargin)
% ADD_GROWTH_CONSTRAINT  Add minimum growth constraint to a model.
%
%   [TIGER] = ADD_GROWTH_CONSTRAINT(TIGER,VAL,...params...)
%
%   Adds a constraint that requires a minimum flux through the objective
%   reaction.  Clears the current objective.
%
%   Inputs
%   TIGER   TIGER model structure.
%   VAL     Constraining value (see the 'valtype' parameter for details).
%
%   Outputs
%   TIGER   TIGER model with growth constraint added.
%
%   Parameters
%   'ctype'     Character indicating the type of constraint to add:
%                   '>'  -->  v_obj >= VAL  (default)
%                   '='  -->  v_obj  = VAL
%   'valtype'   If set to 'frac' (default), the argument VAL is a fraction
%               of maximum objective flux that must be acheived.  FBA is
%               run to determine the maximum value.  If set to 'abs', the
%               argument VAL is interpreted as an actual flux value to be
%               acheived.

p = inputParser;
p.addParamValue('ctype','>');
p.addParamValue('valtype','frac');
p.parse(varargin{:});

switch p.Results.valtype
    case 'frac'
        sol = fba(tiger);
        assert(sol.val > 1e-8, 'FBA objective near zero.');
        value = val*sol.val;
    case 'abs'
        value = val;
end

tiger.A(end+1,:) = tiger.obj';
tiger.b(end+1) = value;
tiger.ctypes(end+1) = p.Results.ctype;
tiger.rownames{end+1} = 'GROWTH';
tiger.obj(:) = 0;
