# Supplementary material for: TIGER: Toolbox for integrating genome-scale metabolic models, expression data, and transcriptional regulatory networks
Source: BMC Syst Biol. 2011 Sep 23;5:147. doi: 10.1186/1752-0509-5-147 (PMC3224351; doi:10.1186/1752-0509-5-147)
Supplement: Additional file 2 — TIGER source code. Source code, documentation, and tutorials are also available online at http://bme.virginia.edu/csbl/downloads/ or http://csbl.bitbucket.org/tiger. [file 1752-0509-5-147-S2.GZ › tiger/create_empty_tiger.m]

function [tiger] = create_empty_tiger()
% CREATE_EMPTY_TIGER  Create an empty TIGER model structure.

tiger.A = [];
tiger.b = [];
tiger.lb = [];
tiger.ub = [];
tiger.obj = [];

tiger.varnames = {};
tiger.rownames = {};

tiger.ctypes = '';
tiger.vartypes = '';

tiger.ind = [];
tiger.indtypes = '';

tiger.param.ind = 0;
tiger.param.fixedvar = [];
tiger.param.rules = {};
tiger.param.rule_id = [];
