# Supplementary material for: TIGER: Toolbox for integrating genome-scale metabolic models, expression data, and transcriptional regulatory networks
Source: BMC Syst Biol. 2011 Sep 23;5:147. doi: 10.1186/1752-0509-5-147 (PMC3224351; doi:10.1186/1752-0509-5-147)
Supplement: Additional file 2 — TIGER source code. Source code, documentation, and tutorials are also available online at http://bme.virginia.edu/csbl/downloads/ or http://csbl.bitbucket.org/tiger. [file 1752-0509-5-147-S2.GZ › tiger/remove_null_rules.m~]

function [tiger] = remove_null_rules(tiger,varargin)
% REMOVE_NULL_RULES  Remove NULL rules from a TIGER model
%
%   [TIGER] = REMOVE_NULL_RULES(TIGER,...params...)
%
%   Removes any null rules that have been added to a TIGER model,
%   including nulls left behind by REMOVE_RULE.
%
%   If the parameter 'remove_rows' is true (default = false), rows in A
%   that were created for the null rules are removed.

p = inputParser;
p.addParamValue('remove_rows',false);
p.parse(varargin{:});

remove_rows = p.Results.remove_rows;

is_null = map(@(x) x.NULL,tiger.param.rules);
nulls = find(is_null);

rule_id = tiger.param.rule_id;
for i = 1 : length(nulls)
    idx = nulls(i);
    if remove_rows
        tiger.A = tiger.A(~(rule_id == idx));
        tiger.b = tiger.b(~(rule_id == idx));
    else
        rule_id(rule_id == idx) = 0;
    end
    rule_id(rule_id > idx) = rule_id(rule_id > idx) - 1;
    nulls(i+1:end) = nulls(i+1:end) - 1;
end

tiger.param.rule_id = rule_id;
tiger.param.rules = tiger.param.rules(~is_null);
