# Supplementary material for: TIGER: Toolbox for integrating genome-scale metabolic models, expression data, and transcriptional regulatory networks
Source: BMC Syst Biol. 2011 Sep 23;5:147. doi: 10.1186/1752-0509-5-147 (PMC3224351; doi:10.1186/1752-0509-5-147)
Supplement: Additional file 2 — TIGER source code. Source code, documentation, and tutorials are also available online at http://bme.virginia.edu/csbl/downloads/ or http://csbl.bitbucket.org/tiger. [file 1752-0509-5-147-S2.GZ › tiger/doc/tutorial.aux]

\relax 
\@writefile{lof}{\contentsline {figure}{\numberline {1}{\ignorespaces Simple metabolic network. Reaction $rxn_2$ is catalyzed by either isozyme $AB_1$ or $AB_2$. Reaction $rxn_4$ required both subunits $BCD_1$ and $BCD_2$ to carry flux.}}{6}}
