# Supplementary material for: TIGER: Toolbox for integrating genome-scale metabolic models, expression data, and transcriptional regulatory networks
Source: BMC Syst Biol. 2011 Sep 23;5:147. doi: 10.1186/1752-0509-5-147 (PMC3224351; doi:10.1186/1752-0509-5-147)
Supplement: Additional file 2 — TIGER source code. Source code, documentation, and tutorials are also available online at http://bme.virginia.edu/csbl/downloads/ or http://csbl.bitbucket.org/tiger. [file 1752-0509-5-147-S2.GZ › tiger/doc/tutorial.log]

This is pdfTeX, Version 3.1415926-1.40.10 (TeX Live 2009/Debian) (format=pdflatex 2011.4.5)  6 APR 2011 16:19
entering extended mode
 %&-line parsing enabled.
**tutorial.tex
(./tutorial.tex
LaTeX2e <2009/09/24>
Babel <v3.8l> and hyphenation patterns for english, usenglishmax, dumylang, noh
yphenation, loaded.
(/usr/share/texmf-texlive/tex/latex/base/article.cls
Document Class: article 2007/10/19 v1.4h Standard LaTeX document class
(/usr/share/texmf-texlive/tex/latex/base/size10.clo
File: size10.clo 2007/10/19 v1.4h Standard LaTeX file (size option)
)
\c@part=\count79
\c@section=\count80
\c@subsection=\count81
\c@subsubsection=\count82
\c@paragraph=\count83
\c@subparagraph=\count84
\c@figure=\count85
\c@table=\count86
\abovecaptionskip=\skip41
\belowcaptionskip=\skip42
\bibindent=\dimen102
)
(/usr/share/texmf-texlive/tex/latex/amsfonts/amssymb.sty
Package: amssymb 2009/06/22 v3.00

(/usr/share/texmf-texlive/tex/latex/amsfonts/amsfonts.sty
Package: amsfonts 2009/06/22 v3.00 Basic AMSFonts support
\@emptytoks=\toks14
\symAMSa=\mathgroup4
\symAMSb=\mathgroup5
LaTeX Font Info:    Overwriting math alphabet `\mathfrak' in version `bold'
(Font)                  U/euf/m/n --> U/euf/b/n on input line 96.
))
(/usr/share/texmf-texlive/tex/latex/amsmath/amsmath.sty
Package: amsmath 2000/07/18 v2.13 AMS math features
\@mathmargin=\skip43

For additional information on amsmath, use the `?' option.
(/usr/share/texmf-texlive/tex/latex/amsmath/amstext.sty
Package: amstext 2000/06/29 v2.01

(/usr/share/texmf-texlive/tex/latex/amsmath/amsgen.sty
File: amsgen.sty 1999/11/30 v2.0
\@emptytoks=\toks15
\ex@=\dimen103
))
(/usr/share/texmf-texlive/tex/latex/amsmath/amsbsy.sty
Package: amsbsy 1999/11/29 v1.2d
\pmbraise@=\dimen104
)
(/usr/share/texmf-texlive/tex/latex/amsmath/amsopn.sty
Package: amsopn 1999/12/14 v2.01 operator names
)
\inf@bad=\count87
LaTeX Info: Redefining \frac on input line 211.
\uproot@=\count88
\leftroot@=\count89
LaTeX Info: Redefining \overline on input line 307.
\classnum@=\count90
\DOTSCASE@=\count91
LaTeX Info: Redefining \ldots on input line 379.
LaTeX Info: Redefining \dots on input line 382.
LaTeX Info: Redefining \cdots on input line 467.
\Mathstrutbox@=\box26
\strutbox@=\box27
\big@size=\dimen105
LaTeX Font Info:    Redeclaring font encoding OML on input line 567.
LaTeX Font Info:    Redeclaring font encoding OMS on input line 568.
\macc@depth=\count92
\c@MaxMatrixCols=\count93
\dotsspace@=\muskip10
\c@parentequation=\count94
\dspbrk@lvl=\count95
\tag@help=\toks16
\row@=\count96
\column@=\count97
\maxfields@=\count98
\andhelp@=\toks17
\eqnshift@=\dimen106
\alignsep@=\dimen107
\tagshift@=\dimen108
\tagwidth@=\dimen109
\totwidth@=\dimen110
\lineht@=\dimen111
\@envbody=\toks18
\multlinegap=\skip44
\multlinetaggap=\skip45
\mathdisplay@stack=\toks19
LaTeX Info: Redefining \[ on input line 2666.
LaTeX Info: Redefining \] on input line 2667.
)
(/usr/share/texmf-texlive/tex/latex/graphics/graphics.sty
Package: graphics 2009/02/05 v1.0o Standard LaTeX Graphics (DPC,SPQR)

(/usr/share/texmf-texlive/tex/latex/graphics/trig.sty
Package: trig 1999/03/16 v1.09 sin cos tan (DPC)
)
(/etc/texmf/tex/latex/config/graphics.cfg
File: graphics.cfg 2009/08/28 v1.8 graphics configuration of TeX Live
)
Package graphics Info: Driver file: pdftex.def on input line 91.

(/usr/share/texmf-texlive/tex/latex/pdftex-def/pdftex.def
File: pdftex.def 2010/03/12 v0.04p Graphics/color for pdfTeX
\Gread@gobject=\count99
))
(/usr/share/texmf-texlive/tex/latex/base/alltt.sty
Package: alltt 1997/06/16 v2.0g defines alltt environment
)
(/usr/share/texmf/tex/latex/R/upquote.sty
Package: upquote 2003/08/11 v1.1 Covington's upright-quote modification to verb
atim and verb

(/usr/share/texmf-texlive/tex/latex/base/textcomp.sty
Package: textcomp 2005/09/27 v1.99g Standard LaTeX package
Package textcomp Info: Sub-encoding information:
(textcomp)               5 = only ISO-Adobe without \textcurrency
(textcomp)               4 = 5 + \texteuro
(textcomp)               3 = 4 + \textohm
(textcomp)               2 = 3 + \textestimated + \textcurrency
(textcomp)               1 = TS1 - \textcircled - \t
(textcomp)               0 = TS1 (full)
(textcomp)             Font families with sub-encoding setting implement
(textcomp)             only a restricted character set as indicated.
(textcomp)             Family '?' is the default used for unknown fonts.
(textcomp)             See the documentation for details.
Package textcomp Info: Setting ? sub-encoding to TS1/1 on input line 71.

(/usr/share/texmf-texlive/tex/latex/base/ts1enc.def
File: ts1enc.def 2001/06/05 v3.0e (jk/car/fm) Standard LaTeX file
)
LaTeX Info: Redefining \oldstylenums on input line 266.
Package textcomp Info: Setting cmr sub-encoding to TS1/0 on input line 281.
Package textcomp Info: Setting cmss sub-encoding to TS1/0 on input line 282.
Package textcomp Info: Setting cmtt sub-encoding to TS1/0 on input line 283.
Package textcomp Info: Setting cmvtt sub-encoding to TS1/0 on input line 284.
Package textcomp Info: Setting cmbr sub-encoding to TS1/0 on input line 285.
Package textcomp Info: Setting cmtl sub-encoding to TS1/0 on input line 286.
Package textcomp Info: Setting ccr sub-encoding to TS1/0 on input line 287.
Package textcomp Info: Setting ptm sub-encoding to TS1/4 on input line 288.
Package textcomp Info: Setting pcr sub-encoding to TS1/4 on input line 289.
Package textcomp Info: Setting phv sub-encoding to TS1/4 on input line 290.
Package textcomp Info: Setting ppl sub-encoding to TS1/3 on input line 291.
Package textcomp Info: Setting pag sub-encoding to TS1/4 on input line 292.
Package textcomp Info: Setting pbk sub-encoding to TS1/4 on input line 293.
Package textcomp Info: Setting pnc sub-encoding to TS1/4 on input line 294.
Package textcomp Info: Setting pzc sub-encoding to TS1/4 on input line 295.
Package textcomp Info: Setting bch sub-encoding to TS1/4 on input line 296.
Package textcomp Info: Setting put sub-encoding to TS1/5 on input line 297.
Package textcomp Info: Setting uag sub-encoding to TS1/5 on input line 298.
Package textcomp Info: Setting ugq sub-encoding to TS1/5 on input line 299.
Package textcomp Info: Setting ul8 sub-encoding to TS1/4 on input line 300.
Package textcomp Info: Setting ul9 sub-encoding to TS1/4 on input line 301.
Package textcomp Info: Setting augie sub-encoding to TS1/5 on input line 302.
Package textcomp Info: Setting dayrom sub-encoding to TS1/3 on input line 303.
Package textcomp Info: Setting dayroms sub-encoding to TS1/3 on input line 304.

Package textcomp Info: Setting pxr sub-encoding to TS1/0 on input line 305.
Package textcomp Info: Setting pxss sub-encoding to TS1/0 on input line 306.
Package textcomp Info: Setting pxtt sub-encoding to TS1/0 on input line 307.
Package textcomp Info: Setting txr sub-encoding to TS1/0 on input line 308.
Package textcomp Info: Setting txss sub-encoding to TS1/0 on input line 309.
Package textcomp Info: Setting txtt sub-encoding to TS1/0 on input line 310.
Package textcomp Info: Setting futs sub-encoding to TS1/4 on input line 311.
Package textcomp Info: Setting futx sub-encoding to TS1/4 on input line 312.
Package textcomp Info: Setting futj sub-encoding to TS1/4 on input line 313.
Package textcomp Info: Setting hlh sub-encoding to TS1/3 on input line 314.
Package textcomp Info: Setting hls sub-encoding to TS1/3 on input line 315.
Package textcomp Info: Setting hlst sub-encoding to TS1/3 on input line 316.
Package textcomp Info: Setting hlct sub-encoding to TS1/5 on input line 317.
Package textcomp Info: Setting hlx sub-encoding to TS1/5 on input line 318.
Package textcomp Info: Setting hlce sub-encoding to TS1/5 on input line 319.
Package textcomp Info: Setting hlcn sub-encoding to TS1/5 on input line 320.
Package textcomp Info: Setting hlcw sub-encoding to TS1/5 on input line 321.
Package textcomp Info: Setting hlcf sub-encoding to TS1/5 on input line 322.
Package textcomp Info: Setting pplx sub-encoding to TS1/3 on input line 323.
Package textcomp Info: Setting pplj sub-encoding to TS1/3 on input line 324.
Package textcomp Info: Setting ptmx sub-encoding to TS1/4 on input line 325.
Package textcomp Info: Setting ptmj sub-encoding to TS1/4 on input line 326.
))
(/usr/share/texmf-texlive/tex/latex/fancyvrb/fancyvrb.sty
Package: fancyvrb 2008/02/07

Style option: `fancyvrb' v2.7a, with DG/SPQR fixes, and firstline=lastline fix 
<2008/02/07> (tvz) (/usr/share/texmf-texlive/tex/latex/graphics/keyval.sty
Package: keyval 1999/03/16 v1.13 key=value parser (DPC)
\KV@toks@=\toks20
)
\FV@CodeLineNo=\count100
\FV@InFile=\read1
\FV@TabBox=\box28
\c@FancyVerbLine=\count101
\FV@StepNumber=\count102
\FV@OutFile=\write3
)
(./tutorial.aux)
\openout1 = `tutorial.aux'.

LaTeX Font Info:    Checking defaults for OML/cmm/m/it on input line 27.
LaTeX Font Info:    ... okay on input line 27.
LaTeX Font Info:    Checking defaults for T1/cmr/m/n on input line 27.
LaTeX Font Info:    ... okay on input line 27.
LaTeX Font Info:    Checking defaults for OT1/cmr/m/n on input line 27.
LaTeX Font Info:    ... okay on input line 27.
LaTeX Font Info:    Checking defaults for OMS/cmsy/m/n on input line 27.
LaTeX Font Info:    ... okay on input line 27.
LaTeX Font Info:    Checking defaults for OMX/cmex/m/n on input line 27.
LaTeX Font Info:    ... okay on input line 27.
LaTeX Font Info:    Checking defaults for U/cmr/m/n on input line 27.
LaTeX Font Info:    ... okay on input line 27.
LaTeX Font Info:    Checking defaults for TS1/cmr/m/n on input line 27.
LaTeX Font Info:    Try loading font information for TS1+cmr on input line 27.
 (/usr/share/texmf-texlive/tex/latex/base/ts1cmr.fd
File: ts1cmr.fd 1999/05/25 v2.5h Standard LaTeX font definitions
)
LaTeX Font Info:    ... okay on input line 27.

(/usr/share/texmf-texlive/tex/context/base/supp-pdf.mkii
[Loading MPS to PDF converter (version 2006.09.02).]
\scratchcounter=\count103
\scratchdimen=\dimen112
\scratchbox=\box29
\nofMPsegments=\count104
\nofMParguments=\count105
\everyMPshowfont=\toks21
\MPscratchCnt=\count106
\MPscratchDim=\dimen113
\MPnumerator=\count107
\everyMPtoPDFconversion=\toks22
)
LaTeX Font Info:    Try loading font information for U+msa on input line 29.
 (/usr/share/texmf-texlive/tex/latex/amsfonts/umsa.fd
File: umsa.fd 2009/06/22 v3.00 AMS symbols A
)
LaTeX Font Info:    Try loading font information for U+msb on input line 29.

(/usr/share/texmf-texlive/tex/latex/amsfonts/umsb.fd
File: umsb.fd 2009/06/22 v3.00 AMS symbols B
)
LaTeX Font Info:    Try loading font information for TS1+cmtt on input line 39.


(/usr/share/texmf-texlive/tex/latex/base/ts1cmtt.fd
File: ts1cmtt.fd 1999/05/25 v2.5h Standard LaTeX font definitions
) [1

{/var/lib/texmf/fonts/map/pdftex/updmap/pdftex.map}] [2] [3] [4]

pdfTeX warning: pdflatex (file ./simple_fba.pdf): PDF inclusion: found PDF vers
ion <1.5>, but at most version <1.4> allowed
<simple_fba.pdf, id=29, 376.08698pt x 131.692pt>
File: simple_fba.pdf Graphic file (type pdf)
 <use simple_fba.pdf>
Overfull \hbox (31.08604pt too wide) in paragraph at lines 209--210
[][] 
 []

[5] [6 <./simple_fba.pdf>] [7] [8]
Overfull \hbox (2.1011pt too wide) in paragraph at lines 330--331
\OT1/cmr/m/n/10 valid rule. In fact, the rule [] is equiv-a-lent to the rule []
,
 []

[9] [10] (./tutorial.aux) ) 
Here is how much of TeX's memory you used:
 2619 strings out of 495061
 34071 string characters out of 1182622
 84670 words of memory out of 3000000
 5779 multiletter control sequences out of 15000+50000
 13674 words of font info for 53 fonts, out of 3000000 for 9000
 28 hyphenation exceptions out of 8191
 27i,12n,24p,545b,325s stack positions out of 5000i,500n,10000p,200000b,50000s
 </home/jensen/.texmf-var/fonts/pk/ljfour/jknappen/e
c/tctt1000.600pk> </home/jensen/.texmf-var/fonts/pk/ljfour/jknappen/ec/tctt0900
.600pk></usr/share/texmf-texlive/fonts/type1/public/amsfonts/cm/cmbx12.pfb></us
r/share/texmf-texlive/fonts/type1/public/amsfonts/cm/cmmi10.pfb></usr/share/tex
mf-texlive/fonts/type1/public/amsfonts/cm/cmr10.pfb></usr/share/texmf-texlive/f
onts/type1/public/amsfonts/cm/cmr12.pfb></usr/share/texmf-texlive/fonts/type1/p
ublic/amsfonts/cm/cmr17.pfb></usr/share/texmf-texlive/fonts/type1/public/amsfon
ts/cm/cmr7.pfb></usr/share/texmf-texlive/fonts/type1/public/amsfonts/cm/cmss10.
pfb></usr/share/texmf-texlive/fonts/type1/public/amsfonts/cm/cmss17.pfb></usr/s
hare/texmf-texlive/fonts/type1/public/amsfonts/cm/cmssbx10.pfb></usr/share/texm
f-texlive/fonts/type1/public/amsfonts/cm/cmsy10.pfb></usr/share/texmf-texlive/f
onts/type1/public/amsfonts/cm/cmsy7.pfb></usr/share/texmf-texlive/fonts/type1/p
ublic/amsfonts/cm/cmti10.pfb></usr/share/texmf-texlive/fonts/type1/public/amsfo
nts/cm/cmtt10.pfb></usr/share/texmf-texlive/fonts/type1/public/amsfonts/cm/cmtt
9.pfb>
Output written on tutorial.pdf (10 pages, 189843 bytes).
PDF statistics:
 104 PDF objects out of 1000 (max. 8388607)
 0 named destinations out of 1000 (max. 500000)
 6 words of extra memory for PDF output out of 10000 (max. 10000000)
