# Supplementary material for: TIGER: Toolbox for integrating genome-scale metabolic models, expression data, and transcriptional regulatory networks
Source: BMC Syst Biol. 2011 Sep 23;5:147. doi: 10.1186/1752-0509-5-147 (PMC3224351; doi:10.1186/1752-0509-5-147)
Supplement: Additional file 2 — TIGER source code. Source code, documentation, and tutorials are also available online at http://bme.virginia.edu/csbl/downloads/ or http://csbl.bitbucket.org/tiger. [file 1752-0509-5-147-S2.GZ › tiger/doc/output.mw]

<$$
>> format compact;
>> cmpi.init();
>> solve_tiger(add_rule([],'a => b'));
IBM ILOG License Manager: "IBM ILOG Optimization Suite for Academic Initiative" is accessing CPLEX >> tutorial_model
>> fprintf('\n');

$$>
<$$
>> e = parse_string('a or b => c');
>> e
   OR                 
    |--- a    ==>    c
    |                 
    +--- b            
>> class(e)
ans =
expr
$$>
<$$
>> parse_string('a and (b or c) => d')
   AND                      
    |--- a                  
    |                       
    +--- OR         ==>    d
          |--- b            
          |                 
          +--- c            
>> parse_string('(a and b) or c => d')
   OR                       
    |--- AND                
    |     |--- a            
    |     |         ==>    d
    |     +--- b            
    |                       
    +--- c                  
$$>
<$$
>> parse_string('not a and b => c')
   AND                
    |-- ~a    ==>    c
    |                 
    +--- b            
>> parse_string('not (a and b) => c')
  ~AND                
    |--- a    ==>    c
    |                 
    +--- b            
$$>
<$$
>> tiger = create_empty_tiger()
tiger = 
           A: []
           b: []
          lb: []
          ub: []
         obj: []
    varnames: {}
    rownames: {}
      ctypes: ''
    vartypes: ''
         ind: []
    indtypes: ''
       param: [1x1 struct]
$$>
<$$
>> empty = create_empty_tiger();
>> e = parse_string('a and b <=> c');
>> tiger = add_rule(empty,e)
tiger = 
           A: [2x3 double]
           b: [2x1 double]
          lb: [3x1 double]
          ub: [3x1 double]
         obj: [3x1 double]
    varnames: {3x1 cell}
    rownames: {2x1 cell}
      ctypes: [2x1 char]
    vartypes: [3x1 char]
         ind: [2x1 double]
    indtypes: [2x1 char]
       param: [1x1 struct]
$$>
<$$
>> tiger.varnames
ans = 
    'a'
    'b'
    'c'
$$>
<$$
>> tiger = add_rule(tiger,'a or (x and y) => c')
tiger = 
           A: [5x6 double]
           b: [5x1 double]
          lb: [6x1 double]
          ub: [6x1 double]
         obj: [6x1 double]
    varnames: {6x1 cell}
    rownames: {5x1 cell}
      ctypes: [5x1 char]
    vartypes: [6x1 char]
         ind: [5x1 double]
    indtypes: [5x1 char]
       param: [1x1 struct]
>> tiger.varnames
ans = 
    'a'
    'b'
    'c'
    'x'
    'y'
    'I0001'
$$>
<$$
>> sol = solve_tiger(tiger)
sol = 
         x: [6x1 double]
       val: 0
    output: [1x1 struct]
      flag: 2
$$>
<$$
>> show_sol(tiger,sol,'all')
         a:  1
         b:  1
         c:  1
         x:  1
         y:  0
     I0001:  0
$$>
<$$
>> no_a = set_var(tiger,'a',0);
>> sol = solve_tiger(no_a);
>> show_sol(no_a,sol,'all')
         a:  0
         b:  0
         c:  0
         x:  1
         y:  0
     I0001:  0
$$>
<$$
>> cobra
cobra = 
          S: [4x5 double]
          c: [5x1 double]
         lb: [5x1 double]
         ub: [5x1 double]
          b: [4x1 double]
       rxns: {5x1 cell}
       mets: {4x1 cell}
      genes: {4x1 cell}
    grRules: {5x1 cell}
$$>
<$$
>> tiger = cobra_to_tiger(cobra)
tiger = 
           S: [4x5 double]
          lb: [11x1 double]
          ub: [11x1 double]
           b: [12x1 double]
        rxns: {5x1 cell}
        mets: {4x1 cell}
       genes: {4x1 cell}
     grRules: {5x1 cell}
       param: [1x1 struct]
    varnames: {11x1 cell}
    rownames: {12x1 cell}
           A: [12x11 double]
         obj: [11x1 double]
      ctypes: [12x1 char]
    vartypes: [11x1 char]
         gpr: {5x1 cell}
         ind: [12x1 double]
    indtypes: [12x1 char]
>> tiger.varnames
ans = 
    'rxn1'
    'rxn2'
    'rxn3'
    'rxn4'
    'rxn5'
    'AB1'
    'AB2'
    'BCD1'
    'BCD2'
    'RXN__rxn2'
    'RXN__rxn4'
$$>
<$$
>> show_tiger(tiger)


----- Objective -----
z = rxn5

----- Constraints -----
A:  rxn1 - rxn2 = 0
B:  rxn2 - rxn4 = 0
C:  rxn3 - rxn4 = 0
D:  rxn4 - rxn5 = 0
ROW5:  -AB1 - AB2 + 3*RXN__rxn2 >= 0
ROW6:  -AB1 - AB2 + 3*RXN__rxn2 <= 2
ROW7:  2*BCD1 + 2*BCD2 - 4*RXN__rxn4 <= 3
ROW8:  2*BCD1 + 2*BCD2 - 4*RXN__rxn4 >= -1
ROW9:  rxn2 - 10*RXN__rxn2 <= 0
ROW10:  rxn4 - 10*RXN__rxn4 <= 0
ROW11:  rxn2 + 10*RXN__rxn2 >= 0
ROW12:  rxn4 + 10*RXN__rxn4 >= 0
$$>
<$$
>> sol = fba(tiger)
sol = 
         x: [11x1 double]
       val: 10
    output: [1x1 struct]
      flag: 2
>> show_sol(tiger,sol)
      rxn1:  +10.000000
      rxn2:  +10.000000
      rxn3:  +10.000000
      rxn4:  +10.000000
      rxn5:  +10.000000
       AB1:  1
      BCD1:  1
      BCD2:  1
 RXN__rxn2:  1
 RXN__rxn4:  1
$$>
<$$
>> new_tiger = add_rule(tiger,'rxn1 > 7.5 => not BCD1');
>> fba(new_tiger)
ans = 
         x: [14x1 double]
       val: 7.5000
    output: [1x1 struct]
      flag: 2
$$>
<$$
>> min_growth = add_growth_constraint(tiger,0.3);
$$>
<$$
>> min_growth.obj(:) = 0;
>> min_growth = set_fieldval(min_growth,'obj',min_growth.genes,1);
$$>
<$$
>> sol = solve_tiger(min_growth,'min')
sol = 
         x: [11x1 double]
       val: 3
    output: [1x1 struct]
      flag: 2
>> show_sol(min_growth,sol)
      rxn1:  +3.000000
      rxn2:  +3.000000
      rxn3:  +3.000000
      rxn4:  +3.000000
      rxn5:  +3.000000
       AB1:  1
      BCD1:  1
      BCD2:  1
 RXN__rxn2:  1
 RXN__rxn4:  1
$$>
