# Supplementary material for: TIGER: Toolbox for integrating genome-scale metabolic models, expression data, and transcriptional regulatory networks
Source: BMC Syst Biol. 2011 Sep 23;5:147. doi: 10.1186/1752-0509-5-147 (PMC3224351; doi:10.1186/1752-0509-5-147)
Supplement: Additional file 2 — TIGER source code. Source code, documentation, and tutorials are also available online at http://bme.virginia.edu/csbl/downloads/ or http://csbl.bitbucket.org/tiger. [file 1752-0509-5-147-S2.GZ › tiger/doc/test.log]

This is pdfTeX, Version 3.1415926-1.40.10 (TeX Live 2009/Debian) (format=pdflatex 2011.3.20)  22 MAR 2011 14:37
entering extended mode
 restricted \write18 enabled.
 %&-line parsing enabled.
**test.tex
(./test.tex
LaTeX2e <2009/09/24>
Babel <v3.8l> and hyphenation patterns for english, usenglishmax, dumylang, noh
yphenation, loaded.
(/usr/share/texmf-texlive/tex/latex/base/article.cls
Document Class: article 2007/10/19 v1.4h Standard LaTeX document class
(/usr/share/texmf-texlive/tex/latex/base/size10.clo
File: size10.clo 2007/10/19 v1.4h Standard LaTeX file (size option)
)
\c@part=\count79
\c@section=\count80
\c@subsection=\count81
\c@subsubsection=\count82
\c@paragraph=\count83
\c@subparagraph=\count84
\c@figure=\count85
\c@table=\count86
\abovecaptionskip=\skip41
\belowcaptionskip=\skip42
\bibindent=\dimen102
)
No file test.aux.
\openout1 = `test.aux'.

LaTeX Font Info:    Checking defaults for OML/cmm/m/it on input line 4.
LaTeX Font Info:    ... okay on input line 4.
LaTeX Font Info:    Checking defaults for T1/cmr/m/n on input line 4.
LaTeX Font Info:    ... okay on input line 4.
LaTeX Font Info:    Checking defaults for OT1/cmr/m/n on input line 4.
LaTeX Font Info:    ... okay on input line 4.
LaTeX Font Info:    Checking defaults for OMS/cmsy/m/n on input line 4.
LaTeX Font Info:    ... okay on input line 4.
LaTeX Font Info:    Checking defaults for OMX/cmex/m/n on input line 4.
LaTeX Font Info:    ... okay on input line 4.
LaTeX Font Info:    Checking defaults for U/cmr/m/n on input line 4.
LaTeX Font Info:    ... okay on input line 4.
[1

{/var/lib/texmf/fonts/map/pdftex/updmap/pdftex.map}] (./test.aux) ) 
Here is how much of TeX's memory you used:
 199 strings out of 495061
 2089 string characters out of 1182621
 46022 words of memory out of 3000000
 3464 multiletter control sequences out of 15000+50000
 3640 words of font info for 14 fonts, out of 3000000 for 9000
 28 hyphenation exceptions out of 8191
 23i,4n,17p,135b,107s stack positions out of 5000i,500n,10000p,200000b,50000s
</usr/share/
texmf-texlive/fonts/type1/public/amsfonts/cm/cmr10.pfb>
Output written on test.pdf (1 page, 13517 bytes).
PDF statistics:
 10 PDF objects out of 1000 (max. 8388607)
 0 named destinations out of 1000 (max. 500000)
 1 words of extra memory for PDF output out of 10000 (max. 10000000)
